# Supplementary material for: Transcriptomic and proteomic analysis of a compatible tomato-aphid interaction reveals a predominant salicylic acid-dependent plant response
Source: BMC Genomics. 2013 Jul 29;14:515. doi: 10.1186/1471-2164-14-515 (PMC3733717; doi:10.1186/1471-2164-14-515)
Supplement: Additional file 1: Table S1. — Primers used for the expression study and their main features. Table S2: Differentially expressed genes 24 h after infestation with M. euporbiae. Table S3: Differentially expressed genes 48 h after infestation with M. euphorbiae. Table S4: Differentially expressed genes 96 h after infestation with M. euphorbiae. Table S5. Protein species showing quantitative changes during aphid infestation as identified by combined 2-DE and MS procedures. [file 1471-2164-14-515-S1.xlsx]

## Sheet: table S1
Table S1: Primers used for the expression study and their main features.
Primers	Sequenza (5’ – 3’)	Gene	N° accessione	AL	Ta
EF1 fw Rt	CTCCATTGGGTCGTTTTGCT	EF1-α	X53043	101	60
EF1 rv Rt	GGTCACCTTGGCACCAGTTG
P4FW	TCAGTCCGACTAGGTTGTGGTC	P4	BW688678	99	60
P4RW	TAAGGACGTTCTCCAACCCAG
Nimin2c fw	GCTCAGATTCAGCCGGAAAAC	Nimin2c	AK328844	111	60
Nimin2c rw	TCTCACGATTCCCCGTTCTCT
AP2/ERF fw	GAAATTCGCGATTCGGCTAG	AP2/ERF	AK320209	104	60
AP2/ERF rw	CGCATTCTAAAAGCCGCTCT
RLK1 fw	CGAAAATGACTCTGCCACCA	RLK1	TA48642_4081	104	60
RLK1 rw	ATCACGCAGTTGGAATCCG
WRKY46 fw	CACAATCATCCCCAACCACCT	WRKY40	AK325041	150	60
WRKY46 rw	CGACAACGAAGACGCCATTT
InhI fw	GAAACTCTCATGGCACGAAAAG	InhI	TA38240_4081	105	60
InhI rw	CACCAATAAGTTCTGGCCACAT
InhII fw	CCAAAAAGGCCAAATGCTTG	InhII	K03291	116	60
InhII rw	TGTGCAACACGTGGTACATCC
PR1 fw	ATGCAACACTCTGGTGGACCTT	PR1	AK324158	102	60
PR1 rw	CCATTGCTTCTCATCAACCCA
LapA fw	ATCTCAGGTTTCCTGGTGGAA	LapA	AK323624	200	60
LapA rw	AGTTGCTATGGCAGAGGCAGA
AL: amplicon length (bp); Ta: annealing temperature (°C).

## Sheet: table S2
Table S2: Differentially expressed genes 24 h after infestation with M. euphorbiae
biological process	probe	gene locus	putative function/annotation	Fold-change
photosynthesis	A_96_P009601	Solyc12g042780.1.1	Blue copper protein	-3.34
	A_96_P011281	Solyc03g115900.2.1	Chlorophyll a-b binding protein P4	-3.25
	A_96_P181414	Solyc12g032990.1.1	Photosystem I P700 chlorophyll a apoprotein A2	-3.12
	A_96_P119077	Solyc09g064400.1.1	Photosystem I reaction center subunit IX	2.01
	A_96_P194174	Solyc03g120640.2.1	Photosystem I reaction center subunit VI-1	-2.11
primary metabolism	A_96_P165776	Solyc03g121600.2.1	Choline dehydrogenase	2.47
	A_96_P234829	Solyc09g061230.2.1	cytochrome b5	2.37
	A_96_P091704	Solyc11g006250.1.1	GDSL esterase/lipase	3.13
	A_96_P077834	Solyc07g065120.2.1	glycerophosphoryl diester phosphodiesterase family protei	2.18
	A_96_P081019			2.17
	A_96_P121542	SGN-U588658	Inositol oxygenase	-2.89
	A_96_P071759	Solyc11g006570.1.1	Inositol oxygenase	-2.21
	A_96_P121542	Solyc10g005400.2.1	Inositol oxygenase	-2.89305
	A_96_P080180	Solyc12g040790.1.1	Menaquinone biosynthesis methyltransferase ubiE	-2.01
	A_96_P171254			-2.04
	A_96_P080569			-2.12
	A_96_P141467	Solyc01g008920.2.1	NAD dependent epimerase/dehydratase family protein expressed	-2.13
	A_96_P066451	Solyc07g053890.2.1	O-acyltransferase WSD1	-2.23
	A_96_P111782	Solyc02g062580.2.1	phosphatidic acid phosphatase family protein	-2.06
	A_96_P222479	Solyc04g005270.1.1	Phosphatidylinositol kinase	2.11
	A_96_P069589	Solyc04g006970.2.1	Phosphoenolpyruvate carboxylase	-2.26
	A_96_P063571	Solyc12g099320.1.1	Serine/threonine-protein phosphatase 4 regulatory subunit 3	2.21
	A_96_P159371	Solyc10g086390.1.1	Short-chain dehydrogenase/reductase	-2.00
	A_96_P188784			-2.07
signal trasduction	A_96_P058996	Solyc01g100910.2.1	auxin-induced protein 5ng4-like	-2.39
	A_96_P109317	Solyc01g081190.2.1	Calcium-binding EF hand family protein	-2.08
	A_96_P065256	Solyc04g058160.1.1	Calmodulin	-2.02
	A_96_P143756	Solyc09g075910.1.1	g-type lectin s-receptor-like serine threonine-protein kinase rlk1-like	4.04
	A_96_P031881	Solyc11g005630.1.1	lectin protein kinase family protein	2.71
	A_96_P131142	Solyc04g074450.1.1	phi-1-like phosphate-induced protein	2.87
	A_96_P062681	Solyc09g082580.2.1	Phosphoinositide Binding	2.65
	A_96_P212804	Solyc01g097770.2.1	phototropin 2	3.43
	A_96_P092314	Solyc01g010480.2.1	Potassium voltage-gated channel subfamily H member 8	-2.62
	A_96_P231289			-5.10
	A_96_P139347	Solyc11g007410.1.1	Receptor-like protein kinase	2.65
	A_96_P038726	Solyc09g075390.2.1	RelA-SpoT like protein RSH1/GTP pyrophosphokinase	-8.57
	A_96_P021926	Solyc06g065690.2.1	Serine/threonine-protein phosphatase 2A	-5.32
stress and defence response	A_96_P248207	Solyc11g010410.1.1	1-aminocyclopropane-1-carboxylate oxidase	-2.88
	A_96_P085509	Solyc12g006380.1.1	1-aminocyclopropane-1-carboxylate oxidase-like protein	-2.15
	A_96_P191259	Solyc05g050130.2.1	Acidic chitinase	2.11
	A_96_P249487	Solyc09g010690.2.1	Ankyrin repeat domain-containing protein 28	-5.23
	A_96_P140267	Solyc09g074280.1.1	Ankyrin repeat-containing protein	-2.13
	A_96_P036486	Solyc01g111970.2.1	l-ascorbate oxidase homolog	2.44
	A_96_P237472	Solyc05g053760.2.1	Chaperone protein dnaJ 20	-2.14
	A_96_P129572	Solyc04g081570.2.1	Chaperone protein htp/Heat Shock Protein 90	2.00
	A_96_P012956	Solyc11g020330.1.1	class IV heat shock protein	-2.33
	A_96_P179204	Solyc08g077240.2.1	dehydration-responsive family protein	2.06
	A_96_P073214	Solyc09g075210.2.1	Heat Shock Protein	-2.06
	A_96_P020886	Solyc03g098720.2.1	Kunitz trypsin inhibitor	2.12
	A_96_P228429	Solyc03g095650.2.1	MLO-like protein 17	-2.13
	A_96_P071174			-2.24
	A_96_P262722	SGN-U592475	senescence-associated protein	-2.49
	A_96_P081144	Solyc04g058100.2.1	Type 2 metallothionein	-3.95
	A_96_P131452	Solyc04g058150.2.1	Type 2 metallothionein	-2.00
	A_96_P012046	Solyc09g005090.1.1	verticillium wilt disease resistance protein	3.95
	A_96_P195459	Solyc00g145170.1.1	Wound-induced proteinase inhibitor 2	15.90
wall modification	A_96_P070414	Solyc01g099020.2.1	alpha-l-fucosidase 2	-2.99
	A_96_P069056	Solyc08g006310.2.1	Cellulose synthase-like C1-2	2.42
	A_96_P262762	Solyc08g082650.2.1	Cellulose synthase-like protein H1	-2.10
	A_96_P223334			-4.64
	A_96_P092214	Solyc01g088400.2.1	CER1	4.54
	A_96_P116932	Solyc04g081540.2.1	Kinesin heavy chain isolog	2.05
	A_96_P250597	Solyc02g084390.2.1	kinesin motor family protein	2.89
	A_96_P112737	Solyc07g064170.2.1	Pectinesterase	-2.21676
	A_96_P009201	Solyc05g005170.2.1	Polygalacturonase 2	2.24
	A_96_P011206	Solyc07g043000.2.1	proline rich protein	2.37
	A_96_P119287	Solyc03g120870.2.1	UPF0497 membrane protein 14	2.71
	A_96_P205044			2.66
transcription	A_96_P116717	Solyc11g011460.1.1	ATP-dependent RNA helicase	2.32
	A_96_P008956	Solyc00g050430.2.1	BHLH transcription	2.00
	A_96_P056006	Solyc10g054010.1.1	BZIP transcription factor	-2.38
	A_96_P149081			-2.68
	A_96_P144516	Solyc12g019470.1.1	CBF1 interacting corepressor	-2.07
	A_96_P159676	Solyc05g009450.1.1	Ethylene responsive transcription factor 2a	2.02
	A_96_P012306	Solyc02g077370.1.1	Ethylene-responsive transcription factor 2	2.25
	A_96_P159676	Solyc05g009460.2.1	ERF (ethylene response factor 4) subfamily B-6 of ERF/AP2 transcription factor family	2.01922
	A_96_P169304	Solyc01g091630.2.1	Homeobox-leucine zipper protein ATHB-9	2.11
	A_96_P054306	Solyc04g081000.2.1	MADS box transcription factor	-2.12
	A_96_P141502			-7.63
	A_96_P114197			2.16
	A_96_P130242	Solyc09g010160.1.1	NAC domain protein	-2.07
	A_96_P201069	Solyc04g051480.1.1	Pentatricopeptide repeat-containing protein	-8.11
	A_96_P051186	Solyc09g091590.2.1	Ribonuclease P protein subunit p25	2.55
	A_96_P222094			2.15
	A_96_P022521	Solyc08g067340.2.1	WRKY transcription factor 46	10.71
	A_96_P197639	Solyc09g015770.2.1	WRKY transcription factor 6	4.21
	A_96_P091939			4.08
	A_96_P247587			3.72
	A_96_P044266			3.50
	A_96_P208414			3.44
	A_96_P140037	Solyc08g008280.2.1	WRKY transcription factor-30	2.69
	A_96_P114197	Solyc12g038510.1.1	MADS box transcription factor 11	2.16162
	A_96_P116847	Solyc05g009170.1.1	Zinc finger protein 6	-7.37
	A_96_P064386	Solyc04g009970.2.1	Zinc ion binding protein	2.15
Cell maintenance	A_96_P097709	Solyc01g007280.2.1	30S ribosomal protein S4 chloroplastic	2.13
	A_96_P051506	Solyc01g091350.2.1	ATP-dependent DNA helicase 2 subunit KU80	3.00
	A_96_P189474	Solyc05g018160.1.1	BOP/NPR1/NIM1-like regulatory protein	-2.14
	A_96_P219359	Solyc10g054330.1.1	Cellular nucleic acid-binding protein	3.22
	A_96_P006496			2.79
	A_96_P180889	Solyc07g005880.2.1	DNA REPLICATION FACTOR C	2.01
	A_96_P063666	Solyc03g113490.2.1	Hedgehog-interacting protein 1	5.13
	A_96_P126562	Solyc06g083760.2.1	Histone-lysine n-methyltransferase	2.12
	A_96_P101809	Solyc11g072490.1.1	Interactor of constitutive active ROPs 3	2.20
	A_96_P104394	Solyc04g080440.2.1	Maf-like protein CV_0124	5.07
	A_96_P035476			4.63
	A_96_P104399			4.47
	A_96_P010186	Solyc12g011010.1.1	Meiosis 5	2.55
	A_96_P232724	Solyc09g009480.1.1	S-locus F-box-like protein b	-2.56
	A_96_P210809	Solyc02g082360.2.1	Translation initiation factor	-2.30
	A_96_P128538	Solyc03g112550.2.1	Kinetochore protein Spc25	2.03
	A_96_P249258		Kinetochore protein Spc25	2.15
secondary metabolism	A_96_P054671	Solyc01g105880.2.1	(E)-beta-ocimene synthase	-2.35
	A_96_P169354	Solyc09g065730.2.1	2-methyl-6-phytylbenzoquinone methyltranferase	-2.08
	A_96_P149286	Solyc05g018130.2.1	2-oxoglutarate and fe -dependent oxygenase-like protein	-2.04
	A_96_P206114	Solyc05g015800.2.1	Acetyl coenzyme A cis-3-hexen-1-ol acetyl transferase	-2.92
	A_96_P184634	Solyc08g005610.2.1	Cytochrome P45	2.94
	A_96_P031206	Solyc09g092600.2.1	Cytochrome P450	-2.66
	A_96_P032336	Solyc07g055560.2.1	Cytochrome P450 Monooxygenase	-3.51
	A_96_P086429	Solyc04g071780.2.1	Cytochrome P450	-2.09
	A_96_P075074	Solyc07g056670.2.1	Gibberellin 2-oxidase 2	-2.23
	A_96_P068741			-6.76
	A_96_P046721	Solyc03g025320.2.1	Hydroxycinnamoyl transferase	2.06
	A_96_P230399	Solyc01g087590.2.1	polyamine oxidase	3.96
	A_96_P005526	Solyc02g089620.2.1	Proline dehydrogenase	2.18
	A_96_P008626	Solyc09g091530.1.1	Salicylic acid carboxyl methyltransferase	-2.18
	A_96_P075039	Solyc07g064160.2.1	Thiazole biosynthetic enzyme	-2.62
	A_96_P134237			-2.66
	A_96_P080964			-2.66
	A_96_P071779			-2.71
	A_96_P151151			-2.75
	A_96_P177709			-2.77
	A_96_P089734			-3.20
	A_96_P214434			-4.01
	A_96_P192319	Solyc10g081560.1.1	Tropinone reductase I	-13.21
	A_96_P148886	Solyc10g085150.1.1	Undecaprenyl pyrophosphate synthase	-2.25
transport	A_96_P013656	Solyc06g060110.2.1	Amino acid permease	-2.00
	A_96_P190219	Solyc03g005980.2.1	aquaporin nip1-2	-2.06
	A_96_P114392	Solyc06g060590.2.1	bidirectional sugar transporter sweet1-like	-2.83
	A_96_P221019	Solyc09g010530.2.1	Cation/H+ antiporter	-2.61
	A_96_P218659			-2.64
	A_96_P121687	Solyc01g105160.2.1	Copper-transporting P-type ATPase	2.55
	A_96_P225984	Solyc04g054730.2.1	High affinity sulfate transporter 2	-3.43
	A_96_P146486	Solyc01g096720.2.1	Major facilitator superfamily transporter	2.71
	A_96_P073369	Solyc06g072630.2.1	MtN3-like protein	-5.42
	A_96_P221724	Solyc05g006990.2.1	Nitrate transporter	-2.11
	A_96_P208239	Solyc07g005210.2.1	Outer membrane lipoprotein blc	-2.08
	A_96_P123757	Solyc07g014680.2.1	Potassium transporter	-2.69
	A_96_P057631	Solyc11g012360.1.1	Sodium-dependent dicarboxylate transporter	-2.07
	A_96_P145496			-2.18
	A_96_P183314	Solyc09g013150.2.1	Vesicular glutamate transporter 3	4.86
	A_96_P113952			2.09
	A_96_P243459	Solyc01g110120.2.1	V-type proton ATPase subunit a	2.11
	A_96_P032486	Solyc08g005960.1.1	lipid transfer protein LTP family protein	-2.58
protein metabolism	A_96_P006906	Solyc04g048900.2.1	Calreticulin 2 calcium-binding protein	2.02
	A_96_P093909			2.01
	A_96_P204779	Solyc07g008950.2.1	Methionyl-tRNA synthetase	2.04
	A_96_P181464	Solyc05g013820.2.1	Proteasome subunit beta type	2.02
	A_96_P043831	Solyc08g005970.2.1	Protein arginine N-methyltransferase	2.03
	A_96_P112737	Solyc10g006040.1.1	Serine acetyltransferase	-2.22
unknown	A_96_P227439	Solyc12g094650.1.1	Genomic DNA chromosome 5 P1 clone MFC19 /serine-type endopeptidase inhibitor activity	2.51
	A_96_P247147	Solyc05g050520.2.1	NC domain-containing protein	2.11
	A_96_P032636	Solyc09g009850.2.1	PREDICTED: uncharacterized protein LOC100264392 isoform 1 [Vitis vinifera]	-2.00
	A_96_P071514	Solyc02g076680.2.1	protein	2.08
	A_96_P161666	Solyc05g005280.2.1	protein	-3.13
	A_96_P030636	Solyc07g044970.1.1	protein	2.20
	A_96_P160586	Solyc07g065420.1.1	protein	-2.06
	A_96_P119172	Solyc09g090180.1.1	protein	-2.28
	A_96_P130097	Solyc10g008480.2.1	protein	-2.91
	A_96_P117882	Solyc02g090120.1.1	Unknown Protein	3.44
	A_96_P160356	Solyc04g014290.1.1	Unknown Protein	6.49
	A_96_P026291			3.34
	A_96_P011726			2.99
	A_96_P021136			5.02
	A_96_P021136	Solyc05g009490.2.1	Unknown Protein	5.0207
	A_96_P046151	Solyc06g006000.2.1	Unknown Protein	-2.02
	A_96_P148016	Solyc06g072850.1.1	Unknown Protein	-2.09
	A_96_P229604	Solyc07g061890.1.1	Unknown Protein	-2.22
	A_96_P074739			-2.07
	A_96_P085284	Solyc08g081460.1.1	Unknown Protein	-2.32
	A_96_P159941	Solyc12g055860.1.1	Unknown Protein	-2.22
	A_96_P258802	Solyc01g095530.2.1	Unknown Protein	2.87
	A_96_P249632	Solyc01g102310.2.1	Unknown Protein	2.49
	A_96_P175454	Solyc08g061640.1.1	Unknown Protein	-2.73
	A_96_P160361	Solyc01g105770.2.1	Unknown Protein	3.45
	A_96_P043776	SGN-U586538	Unknown Protein	-2.45
	A_96_P160681	Solyc01g105410.2.1	Os06g0220000 protein	2.51

## Sheet: table S3
Table S3: Differentially expressed genes 48 h after infestation with M. euphorbiae
biological process	probe	gene locus	putative function/annotation	Fold-change
photosynthesis	A_96_P067196	Solyc05g054900.2.1	Blue copper protein	2.40
	A_96_P058786	Solyc01g090120.2.1	Blue copper protein/Plastocyanin-like	-2.91
	A_96_P033821	Solyc04g082920.2.1	Chlorophyll a-b binding protein, chloroplastic	-2.3052
	A_96_P005921			-3.40942
	A_96_P034016	Solyc06g069730.2.1	Chlorophyll a-b binding protein 4	-2.08
	A_96_P221219	Solyc03g115900.2.1	Chlorophyll a-b binding protein P4	-2.23
	A_96_P261917			-2.48
	A_96_P033821	Solyc04g082920.2.1	Chlorophyll a-b binding protein, chloroplastic	-2.31
	A_96_P005921			-3.41
	A_96_P220229	Solyc01g109040.2.1	cytochrome b6f complex subunit	-2.35
	A_96_P199829	Solyc11g021210.1.1	Cytochrome c biogenesis protein ccsA	-2.16
	A_96_P134442	Solyc08g007040.2.1	Glycine cleavage system H protein 1	-2.44
	A_96_P161016			-2.51
	A_96_P227414			-2.75
	A_96_P148166			-2.90
	A_96_P178304	SGN-U600269	NADH dehydrogenase subunit 5	-2.37
	A_96_P088834	Solyc05g007780.2.1	Oxygen evolving enhancer protein 3	-2.07
	A_96_P150616	Solyc02g079950.2.1	Oxygen-evolving enhancer protein 3	-2.10
	A_96_P088019			-2.31
	A_96_P075989	Solyc06g083680.2.1	Photosystem I reaction center subunit IV A	-2.17
	A_96_P216719			-2.41
	A_96_P060166	Solyc10g018840.1.1	Photosystem II CP43 chlorophyll apoprotein	3.28
	A_96_P150591	Solyc06g084050.2.1	Photosystem II reaction center W protein	-2.73
	A_96_P127272	Solyc02g094050.2.1	plastocyanin-like domain-containing protein	-2.92
	A_96_P010331	Solyc07g054210.2.1	Protochlorophyllide reductase like protein	-2.06
	A_96_P060116	Solyc06g065490.2.1	PsbP domain-containing protein 6	-2.01
	A_96_P148151	Solyc02g063150.2.1	Ribulose bisphosphate carboxylase small chain	-2.23
	A_96_P045841	Solyc03g118130.2.1	Rubredoxin-like protein	-2.06
	A_96_P059256	Solyc12g098490.1.1	Serine hydroxymethyltransferase	-2.10
	A_96_P047801	Solyc03g019660.2.1	Thylakoid lumenal 17.9 kDa protein	-2.93
	A_96_P046166	Solyc03g007830.2.1	thylakoid membrane phosphoprotein 14 chloroplast	-2.60
	A_96_P010426	Solyc10g005050.2.1	Thylakoid membrane phosphoprotein 14 kDa, chloroplastic	-2.35
	A_96_P028706	Solyc02g085080.2.1	Transmembrane protein 53	-2.13
primary metabolism	A_96_P021271	Solyc10g086500.1.1	3-oxo-5-alpha-steroid 4-dehydrogenase	-2.92
	A_96_P122282	Solyc10g078360.1.1	3-oxoacyl-reductase	-3.22
	A_96_P112977	Solyc04g074110.2.1	Acetyl xylan esterase A	-2.62
	A_96_P188729	Solyc03g114460.2.1	Acetyl-coenzyme A synthetase	-2.06
	A_96_P017536	Solyc03g031940.2.1	Acyl-CoA synthetase/AMP-acid ligase II	-2.40
	A_96_P025101	Solyc05g009470.2.1	Alpha-glucosidase	-2.32
	A_96_P033071	Solyc08g077530.2.1	Beta-amylase	2.34
	A_96_P157666	Solyc11g018500.1.1	Beta-galactosidase	-2.96
	A_96_P246702	Solyc03g031730.2.1	Beta-glucosidase 47	-2.33
	A_96_P207231	Solyc02g086820.2.1	Carbonic anhydrase	-3.38
	A_96_P186984			-4.17
	A_96_P225219	Solyc01g068020.2.1	Cyclase/dehydrase	-2.04
	A_96_P134507			-2.09
	A_96_P169144			-2.47
	A_96_P099034			-2.50
	A_96_P119372	Solyc10g017990.1.1	Cytokinin oxidase/dehydrogenase 2	-2.00
	A_96_P079424	Solyc04g081440.2.1	cytosolic invertase 1 beta-fructofuranosidase	2.71
	A_96_P207859			2.06
	A_96_P143661	Solyc11g007020.1.1	Diphosphomevalonate decarboxylase-like protein	-2.33468
	A_96_P172954			-2.10267
	A_96_P240924			-2.01543
	A_96_P051606	Solyc04g024590.2.1	Dehydrogenase/reductase SDR family member 7	2.00
	A_96_P039631	Solyc09g009040.2.1	Delta14-sterol reductase	-2.12
	A_96_P080534	Solyc08g063090.2.1	Delta-6-desaturase	-2.64
	A_96_P080374	Solyc01g094090.2.1	Enoyl-CoA-hydratase	-2.75
	A_96_P047671	Solyc06g074390.2.1	Fatty acyl coA reductase	-4.24
	A_96_P224299	Solyc09g063060.2.1	GDSL esterase/lipase	2.21
	A_96_P129367	Solyc12g049550.1.1	GDSL esterase/lipase 5	-3.29
	A_96_P188159	Solyc01g099010.2.1	GDSL esterase/lipase At1g28590	-3.61
	A_96_P177944	Solyc11g006250.1.1	GDSL esterase/lipase	-2.16
	A_96_P212469			-2.21
	A_96_P021571			-2.36
	A_96_P211839			-2.39
	A_96_P177824			-2.49
	A_96_P171844			-2.49
	A_96_P243319	Solyc02g094400.2.1	Glycerophosphodiester phosphodiesterase gde1	2.54
	A_96_P025206	Solyc11g008380.1.1	Glycerol-3-phosphate dehydrogenase	3.56925
	A_96_P194864	Solyc05g055820.2.1	HAD-superfamily hydrolase	-2.38
	A_96_P042891	Solyc06g076300.2.1	haloacid dehalogenase-like hydrolase domain-containing protein	-2.47
	A_96_P262167	Solyc09g047900.1.1	Hydrolase alpha/beta fold family protein	2.59
	A_96_P154976	Solyc01g079600.2.1	Lipase	3.14
	A_96_P025892	Solyc05g008810.2.1	Lipid phosphate phosphatase 3	2.22
	A_96_P054981	Solyc10g007600.2.1	L-lactate dehydrogenase	-2.15
	A_96_P061396	Solyc09g092450.2.1	Long-chain-fatty-acid CoA ligase	2.02
	A_96_P046236	Solyc11g012870.1.1	LysM domain containing protein	-2.21
	A_96_P005026	Solyc05g009390.2.1	monoglyceride lipase	-2.07
	A_96_P058286	Solyc10g084800.1.1	Oxysterol-binding protein	2.45
	A_96_P219429	Solyc01g096410.2.1	Phosphatidylinositol-4-phosphate 5-kinase family protein	-2.12
	A_96_P120367	Solyc03g006870.2.1	Phosphoglucomutase	-2.22
	A_96_P076849			-2.43
	A_96_P202159	Solyc05g006090.2.1	Phosphoglycerate mutase	-2.05
	A_96_P019451	Solyc01g098590.2.1	Phosphoglycerate mutase family protein	2.01
	A_96_P063711	Solyc08g075510.2.1	Phospholipase-Like Protein	-2.16
	A_96_P174529	Solyc05g005020.2.1	R1 protein alpha-glucan water dikinase	-2.19
	A_96_P041216	Solyc12g056600.2.1	Short chain alcohol dehydrogenase	-2.81
	A_96_P154671			-2.82
	A_96_P092229	Solyc03g025410.2.1	short-chain dehydrogenase tic32	-2.09
	A_96_P048926	Solyc09g010510.2.1	Short-chain dehydrogenase/reductase family protein	-2.36
	A_96_P020996	Solyc12g045030.1.1	Short-chain dehydrogenase/reductase family protein	2.52
	A_96_P157301			2.27
	A_96_P162316	Solyc06g007980.2.1	Sterol 3-beta-glucosyltransferase	-2.34
	A_96_P027831	Solyc01g091320.2.1	Sterol 4-alpha-methyl-oxidase 2	-2.22
	A_96_P234954	Solyc01g009310.2.1	Sterol Delta-7 Reductase	2.12
	A_96_P058916	SGN-U582286	Succinate dehydrogenase, cytochrome b subunit,	-2.48
	A_96_P091130	Solyc07g042550.2.1	Sucrose synthase	-2.34
	A_96_P258485			-5.32
	A_96_P164006	Solyc11g066720.1.1	udp-d-apiose udp-d-xylose synthase 1	-2.17
	A_96_P182754	Solyc02g069580.2.1	UDP-glucose 4-epimerase	2.08
	A_96_P117122	Solyc08g082440.2.1	UDP-glucose 4-epimerase	2.36
	A_96_P039636			2.11
	A_96_P156442	Solyc10g085230.1.1	UDP-glucosyltransferase	-3.66
	A_96_P252053	Solyc10g084890.1.1	UDP-glucosyltransferase	-2.38
	A_96_P163901	Solyc12g009920.1.1	UDP-glucuronosyl/UDP-glucosyltransferase	-8.58
	A_96_P214539			-9.15
	A_96_P093374			-9.43
	A_96_P107614			-2.74
	A_96_P140277	Solyc12g009810.1.1	UDP-N-acetylglucosamine transferase subunit alg13	2.16
	A_96_P003616	Solyc06g076920.2.1	Undecaprenyl pyrophosphate synthase	-2.54
	A_96_P125112	SGN-U578485	zeatin o-glucosyltransferase-like	-2.86
signal trasduction	A_96_P053906	Solyc03g121060.2.1	Auxin response factor 9	3.36
	A_96_P248907	Solyc07g048060.1.1	Auxin-induced protein-like	-3.25
	A_96_P077109	SGN-U575577	auxin-regulated protein	-2.74
	A_96_P129397	Solyc03g026340.2.1	Calcium dependent protein kinase 1	2.04
	A_96_P029186	Solyc08g008170.2.1	Calcium dependent protein kinase 3	2.55
	A_96_P051966	Solyc07g063690.1.1	Calcium-binding EF hand family protein	-2.44
	A_96_P151536	Solyc03g033540.2.1	calcium-dependent protein kinase	2.05
	A_96_P071289	Solyc04g009800.2.1	Calcium-dependent protein kinase 2	2.01
	A_96_P061651	Solyc09g082560.2.1	Calmodulin binding protein	2.62
	A_96_P161761	Solyc10g008790.2.1	Calmodulin binding protein	2.07
	A_96_P183724	Solyc03g119250.2.1	Calmodulin-binding protein	2.44
	A_96_P185919	Solyc08g083240.2.1	Calmodulin-binding protein family-like	-2.14
	A_96_P129012	Solyc08g083240.2.1	Calmodulin-binding protein family-like	-3.04
	A_96_P037516	Solyc02g094000.1.1	Calmodulin-like protein	5.46
	A_96_P039886	Solyc03g044900.2.1	Calmodulin-like protein 41	-2.09
	A_96_P042406	Solyc02g021440.2.1	CBL-interacting protein kinase 04	2.18
	A_96_P228119	Solyc11g006180.1.1	Ethylene receptor (ETR5)	2.83
	A_96_P178219	Solyc02g062800.2.1	F-box family protein	2.20
	A_96_P143346	Solyc03g121290.2.1	f-box lrr-repeat protein	2.03
	A_96_P007561	Solyc08g075380.2.1	F-box protein	2.77
	A_96_P129017			2.35
	A_96_P261402			2.29
	A_96_P124682	Solyc06g007890.2.1	Gibberellin regulated protein	-7.06
	A_96_P084569	Solyc12g098130.1.1	glycine-rich protein	-2.01
	A_96_P157891	Solyc11g069420.1.1	gpi-anchored protein	-3.60
	A_96_P059646	Solyc04g015450.2.1	GTP-binding protein lepA	2.84
	A_96_P012261			2.33
	A_96_P233704	Solyc02g091860.2.1	leucine-rich repeat receptor-like protein kinase	2.46
	A_96_P216624	Solyc12g006980.1.1	Leucine-rich repeat receptor-like protein kinase PEPR2	-3.05
	A_96_P235094	Solyc12g010740.1.1	lrr receptor-like kinase	3.64
	A_96_P153416	Solyc01g109650.2.1	lrr receptor-like serine threonine-protein kinase	-2.08
	A_96_P149606	Solyc08g016210.2.1	LRR receptor-like serine/threonine-protein kinase	3.01
	A_96_P007401	Solyc07g008620.1.1	LRR receptor-like serine/threonine-protein kinase_Ethylene-Inducing Xylanase Receptor 1 (EIX 1)	3.08
	A_96_P110227	Solyc06g082470.2.1	map kinase	2.31
	A_96_P037776	Solyc01g098920.2.1	Mitochondrial Rho GTPase 1	2.70
	A_96_P145011	Solyc03g097920.1.1	Mitogen-activated protein kinase kinase	-2.06
	A_96_P177644	Solyc02g090430.2.1	mitogen-activated protein kinase kinase kinase 5	-3.66
	A_96_P057626	Solyc03g121900.1.1	Plant lipid transfer protein	-2.79
	A_96_P161746			-3.42
	A_96_P204319	Solyc05g051750.2.1	Prosystemin	2.13
	A_96_P244200	Solyc01g099120.2.1	Protein AUXIN RESPONSE 4	2.01
	A_96_P063091	Solyc03g006960.2.1	Protein phosphatase 2C	-2.31
	A_96_P111607	Solyc01g105020.2.1	protein phosphatase 2c containing expressed	-2.21
	A_96_P058651	Solyc02g071740.2.1	Protein-tyrosine kinase 6	2.16
	A_96_P012826	Solyc09g098170.2.1	Ras-related protein Rab-25	-2.59
	A_96_P114937	Solyc10g008840.2.1	Ras-related protein Rab-25	-3.04
	A_96_P247557	Solyc01g109520.2.1	Ras-related protein Rab-7	-7.90
	A_96_P017796	Solyc06g071810.1.1	Receptor like kinase	2.19
	A_96_P189269	Solyc02g081070.2.1	Receptor like kinase, RLK	-2.09
	A_96_P160356	Solyc04g014290.1.1	Receptor like kinase, RLK	6.15
	A_96_P158326	Solyc06g082920.2.1	Receptor like kinase, RLK	2.64
	A_96_P096844			2.45
	A_96_P227354	Solyc05g010400.2.1	Receptor like kinase/Brassinosteroid Insensitive 1-Associated Receptor Kinase 1	2.91
	A_96_P067046			2.42
	A_96_P143756	Solyc09g075910.1.1	Lectin Protein Kinase Family Protein	9.21
	A_96_P212799	Solyc04g071870.1.1	serine threonine protein kinase-like protein	2.09
	A_96_P003841	Solyc10g074930.1.1	serine threonine-protein kinase 2 19-like	-2.04
	A_96_P165166	Solyc04g045600.2.1	Serine/threonine kinase	-2.10
	A_96_P170969			-2.33
	A_96_P006231			-2.42
	A_96_P025681	Solyc10g047290.1.1	Serine/threonine phosphatase family protein	2.29
	A_96_P136652	Solyc07g063800.1.1	Serine/threonine-protein kinase receptor	2.42
	A_96_P222429	Solyc04g077310.2.1	Serine/threonine-protein kinase receptor	-2.63
	A_96_P104924	Solyc02g067980.2.1	Serine/threonine-protein phosphatase 2A regulatory subunit delta 1 isoform	2.58
	A_96_P021926	Solyc06g065690.2.1	Serine/threonine-protein phosphatase 2A regulatory subunit delta 1	-2.77
	A_96_P110427	Solyc11g069490.1.1	Serine/threonine-protein phosphatase 6 regulatory subunit 3	-2.33
	A_96_P059491	Solyc04g014900.2.1	serine-threonine protein plant-kinase	4.49
	A_96_P261322	Solyc03g006070.2.1	shaggy-related protein kinase eta-like	2.22
	A_96_P028486	Solyc05g051050.2.1	shaggy-related protein kinase theta-like	2.21
	A_96_P233439	Solyc02g078730.2.1	S-locus receptor kinase	3.98
stress and defence response	A_96_P074929	Solyc07g049530.2.1	1-aminocyclopropane-1-carboxylate oxidase	5.69
	A_96_P073194			4.13
	A_96_P069141	Solyc01g067590.2.1	5-AMP-activated protein kinase gamma-1 subunit	2.11
	A_96_P010533	Solyc06g062370.2.1	Acid phosphatase	-8.73
	A_96_P189264	Solyc02g086970.2.1	Aldehyde dehydrogenase 1	2.16
	A_96_P015511	Solyc09g097970.2.1	Aldo/keto reductase family protein	2.73
	A_96_P096734	Solyc03g119060.2.1	Alpha-dioxygenase 2	2.08
	A_96_P176989	Solyc01g104170.2.1	Ankyrin repeat domain-containing protein 2	2.43
	A_96_P144951			2.38
	A_96_P200389			2.22
	A_96_P031971	Solyc09g005860.2.1	Ankyrin repeat family protein	2.80
	A_96_P059711	Solyc09g009290.2.1	Ankyrin repeat protein	2.30
	A_96_P017316	Solyc01g091160.2.1	arginase	2.25
	A_96_P165851	Solyc05g051280.2.1	Calmodulin-binding heat-shock protein	-2.20
	A_96_P196374	Solyc01g100230.2.1	Chaperone protein dnaJ	-2.16
	A_96_P057431	Solyc08g069230.2.1	chaperone protein dnaj-related protein	-2.28
	A_96_P000936	Solyc01g097270.2.1	Chitinase	2.80
	A_96_P128672			2.79
	A_96_P011656	Solyc10g055800.1.1	Chitinase	2.38
	A_96_P145481			2.31
	A_96_P144726			2.12
	A_96_P161046	Solyc12g005180.1.1	Chloroplast lipocalin	-3.68
	A_96_P192914	Solyc08g013740.2.1	Dehydration-responsive family protein	-2.16
	A_96_P139717	Solyc01g090550.2.1	DNAJ chaperone	2.90
	A_96_P146436	Solyc05g055160.2.1	DNAJ chaperone	3.30
	A_96_P089339	Solyc11g006460.1.1	DNAJ chaperone	2.19
	A_96_P156591			2.16
	A_96_P167409			2.15
	A_96_P203134			2.12
	A_96_P089350			2.11
	A_96_P111177	Solyc01g098340.2.1	DNAJ heat shock	-2.02
	A_96_P220914	Solyc01g105780.2.1	DNAJ heat shock	4.39
	A_96_P201779	Solyc08g065230.1.1	Enhanced disease resistance 1	2.83
	A_96_P042676	Solyc03g123410.1.1	germin-like protein	-2.47
	A_96_P231949	Solyc04g011860.1.1	Glutaredoxin	3.35
	A_96_P227489	Solyc02g084660.2.1	Glutaredoxin I	2.02
	A_96_P211044	Solyc01g102660.2.1	glutathione s-transferase	2.24
	A_96_P124427	Solyc09g011520.2.1	Glutathione S-transferase-like protein	3.42
	A_96_P118472	Solyc09g011610.2.1	Glutathione S-transferase-like protein	-2.08
	A_96_P197109	Solyc09g090330.2.1	Harpin binding protein 1	2.40
	A_96_P195199	Solyc11g042880.1.1	Harpin-induced protein	3.05
	A_96_P140062	Solyc01g009160.2.1	Harpin-induced protein-like/late embryogenesis abundant hydroxyproline-rich glycoprotein	3.88
	A_96_P012671	Solyc05g014280.2.1	Heat shock protein	-3.13
	A_96_P200214	Solyc08g078700.2.1	Heat shock protein 22	-2.05
	A_96_P254627	Solyc01g099820.2.1	Hypoxia induced protein conserved region containing protein	-2.02
	A_96_P172489	Solyc02g065170.2.1	l-ascorbate oxidase homolog	-2.09
	A_96_P265847	Solyc12g010040.1.1	Leucin aminopeptidase	2.80
	A_96_P077809	Solyc03g122340.2.1	Lipoxygenase	-2.03
	A_96_P025741	Solyc09g014530.2.1	Major latex-like protein	-3.20
	A_96_P006091	Solyc10g048030.1.1	Major latex-like protein	-2.10
	A_96_P080589	Solyc04g007770.2.1	Major latex-like protein/pr-10 type pathogenesis-related protein	-2.18
	A_96_P204889	Solyc04g007820.2.1	Major latex-like protein/pr-10 type pathogenesis-related protein	-8.79
	A_96_P112362	SGN-U567204	mlp-like protein 423/Major Latex-Like Protein	-7.04
	A_96_P013363	Solyc04g008170.1.1	NBS-LRR class disease resistance protein	-2.07
	A_96_P037016	Solyc07g056200.2.1	NBS-LRR class disease resistance protein	19.92
	A_96_P118572	Solyc03g119590.1.1	NIMIN2c protein	39.45
	A_96_P084954	Solyc00g174330.2.1	Pathogenesis related protein PR-1b (6)	7.41
	A_96_P139547			3.93
	A_96_P143681	Solyc01g106620.2.1	Pathogenesis-related protein 1a	5.51
	A_96_P077619			5.26
	A_96_P016846	Solyc09g007520.2.1	Peroxidase	3.68
	A_96_P257422	Solyc02g094180.2.1	Peroxidase 1/peroxidase 55-like	6.15
	A_96_P023901			5.92
	A_96_P150378	Solyc02g081680.2.1	Peroxidase 31	3.41
	A_96_P090874	Solyc04g071890.2.1	Peroxidase 4/12	2.05
	A_96_P224389	Solyc08g081790.1.1	Plant disease resistance response protein	-2.71
	A_96_P046531	Solyc01g017600.2.1	Plant viral-response family protein	-2.22
	A_96_P074099	Solyc08g074640.1.1	Polyphenol oxidase	-2.07
	A_96_P202714			-2.67
	A_96_P202284	Solyc10g079080.1.1	protein/Zinc finger A20 and AN1 domain-containing stress-associated protein 6	2.51
	A_96_P093065	Solyc09g084490.2.1	Proteinase inhibitor I	7.60
	A_96_P132237			6.92
	A_96_P117212	Solyc11g011030.1.1	Pto-responsive gene 1 protein	-2.03
	A_96_P012966			-3.46
	A_96_P115167	Solyc06g068680.2.1	Respiratory burst oxidase-like protein	2.87
	A_96_P236078	Solyc07g054160.2.1	Senescence-associated protein-like	2.92
	A_96_P093324	Solyc09g082210.2.1	senescence-associated protein-related	2.31
	A_96_P012086	Solyc06g083030.2.1	Serine carboxypeptidase 1	-3.18
	A_96_P137617	Solyc12g042500.1.1	snakin-1	-2.44
	A_96_P255467	Solyc11g017440.1.1	Snakin-2	-3.74
	A_96_P135537	Solyc01g107660.2.1	Stress enhanced protein 1	-3.05
	A_96_P146916	Solyc08g079170.2.1	Stress-induced protein sti1-like protein	-2.13
	A_96_P258612			-2.15
	A_96_P174944			-2.71
	A_96_P102239	Solyc01g102840.2.1	Tir-nbs, resistance protein fragment	2.82
	A_96_P106004	Solyc07g052770.2.1	Tir-nbs-lrr, resistance protein	2.69
	A_96_P034156	Solyc09g008670.2.1	threonine deaminase	-3.62
	A_96_P068071	Solyc09g010800.2.1	Type 2 metallothionein	-3.22
	A_96_P079634	Solyc09g084440.2.1	Type I Serine Protease Inhibitor	-4.60
	A_96_P157776	Solyc01g079960.2.1	Xylanase inhibitor	-3.65
	A_96_P023236	Solyc01g091930.2.1	xylem serine proteinase 1	-2.38
wall modification	A_96_P145886	Solyc12g088640.1.1	Acetyl xylan esterase A	-2.69
	A_96_P205774	Solyc02g089170.2.1	Alpha-1 4-glucan-protein synthase	-3.14
	A_96_P163676	Solyc07g053640.1.1	Arabinogalactan-protein	2.59
	A_96_P104609			2.15
	A_96_P153466	Solyc01g102580.2.1	Endo-1 4-beta-glucanase	-2.17
	A_96_P014841	Solyc07g049300.2.1	Endoglucanase 1	-2.51
	A_96_P251572	Solyc09g018020.2.1	Expansin	-2.03
	A_96_P134002	Solyc10g008440.2.1	Expansin B1	-3.51
	A_96_P188969	Solyc09g098510.2.1	Extensin-like region Unknown Protein	-3.83
	A_96_P036366	Solyc06g075220.1.1	Fasciclin-like arabinogalactan protein 5	-2.83
	A_96_P137207	Solyc07g047710.2.1	Glucan endo-1 3-beta-glucosidase 3	-2.64
	A_96_P197064	Solyc11g012580.1.1	Glucan endo-1 3-beta-glucosidase 3	-2.43
	A_96_P171424	Solyc03g058450.2.1	Glucan endo-1 3-beta-glucosidase 5	-2.83
	A_96_P111642	Solyc04g015270.2.1	Glycosyltransferase	-2.06
	A_96_P125197	Solyc02g089880.2.1	Glycosyltransferase family GT8 protein	-2.35
	A_96_P207779	Solyc03g117650.2.1	Glycosylphosphatidylinositol anchor biosynthesis protein 11	3.77189
	A_96_P054751	Solyc01g088590.2.1	Invertase/ Pectin Methylesterase Inhibitor Family Protein	-6.81
	A_96_P006196	SGN-U591902	Invertase/Pectin Methylesterase Inhibitor Family Protein	-2.29
	A_96_P185779	Solyc03g123620.2.1	Pectinesterase	-2.12
	A_96_P017911			-2.21
	A_96_P024136	Solyc06g009190.2.1	Pectinesterase	-3.24
	A_96_P204474	Solyc07g043240.2.1	Pectinesterase	-2.38
	A_96_P197719	Solyc09g075350.2.1	Pectinesterase	-2.89
	A_96_P083859	Solyc05g005540.2.1	Polygalacturonase non-catalytic subunit	-2.23
	A_96_P261142	Solyc06g084620.1.1	probable pectinesterase pectinesterase inhibitor 21-like	-2.57
	A_96_P129182	Solyc12g009650.1.1	Proline rich protein	-6.51
	A_96_P158146	Solyc08g078920.1.1	Proline-rich protein	4.22
	A_96_P203654	Solyc10g008340.2.1	proline-rich protein	-2.05
	A_96_P038201	Solyc10g054900.1.1	Proline-rich protein/extensin-like protein	5.28
	A_96_P210584	Solyc01g099630.2.1	Xyloglucan endotransglucosylase/hydrolase 5	-2.21
	A_96_P225599	Solyc02g081890.2.1	Xylosyltransferase 1	-2.29
transcription	A_96_P055026	Solyc06g068570.2.1	AP2-like ethylene-responsive transcription factor	2.55
	A_96_P145161	Solyc04g079590.2.1	B3 domain-containing protein Os03g0619600	2.81
	A_96_P178019	Solyc01g104650.2.1	BZIP transcription factor	2.11
	A_96_P127817	Solyc03g043900.1.1	BZIP transcription factor family protein	3.83
	A_96_P249782	Solyc04g008020.2.1	RING finger family protein	2.45136
	A_96_P105184	Solyc06g054580.2.1	C3HC4-Type RING Finger Family Protein	2.65
	A_96_P235019	Solyc03g083460.2.1	C3HC4-Type RING Finger Family Protein	2.38
	A_96_P197339	Solyc12g017610.1.1	CW-type Zinc Finger family protein expressed	-2.30
	A_96_P228544	Solyc11g066050.1.1	Dof zinc finger protein	2.33
	A_96_P219679	Solyc06g082590.1.1	Ethylene responsive transcription factor 1b	2.96
	A_96_P012301			2.84
	A_96_P012306	Solyc02g077370.1.1	Ethylene-responsive transcription factor 2	3.29
	A_96_P164751	Solyc04g054700.2.1	General transcription factor IIH subunit 2	3.27
	A_96_P061626			3.18
	A_96_P052426	Solyc08g079610.2.1	General transcription factor IIH subunit 5	2.25
	A_96_P127947	Solyc03g097120.2.1	Heat stress transcription factor A3	2.41
	A_96_P031856	Solyc07g055710.2.1	Heat stress transcription factor A3	2.80
	A_96_P129407	Solyc04g008820.2.1	HMG transcription factor	-2.20
	A_96_P154086	Solyc07g007120.2.1	Homeobox protein knotted-1-like 3	2.55
	A_96_P180404			2.42
	A_96_P131962	Solyc01g010600.2.1	Homeobox-leucine zipper-like protein	-2.48
	A_96_P216199	Solyc04g053130.2.1	LHC-related protein	-2.04
	A_96_P020071	Solyc10g055760.1.1	NAC domain protein	2.15
	A_96_P010626	Solyc11g017470.1.1	NAC domain protein	2.35
	A_96_P124327	Solyc01g079320.2.1	Pentatricopeptide repeat-containing protein	5.20
	A_96_P236098	Solyc01g081560.2.1	Pentatricopeptide repeat-containing protein	2.37
	A_96_P127967	Solyc03g114920.1.1	Pentatricopeptide repeat-containing protein	2.00
	A_96_P108397	Solyc05g007740.1.1	Pentatricopeptide repeat-containing protein	2.44
	A_96_P175389	Solyc06g009520.2.1	Pentatricopeptide repeat-containing protein	2.34
	A_96_P233754	Solyc08g006170.1.1	Pentatricopeptide repeat-containing protein	2.56
	A_96_P132197	Solyc08g076150.2.1	Pentatricopeptide repeat-containing protein	3.07
	A_96_P200134	Solyc08g078080.2.1	Pentatricopeptide repeat-containing protein	2.38
	A_96_P240733	Solyc01g005790.1.1	Pentatricopeptide repeat-containing protein	2.07
	A_96_P066731	Solyc03g007350.1.1	Pentatricopeptide repeat-containing protein	3.64
	A_96_P127157	Solyc11g010840.1.1	Poly(RC) binding protein 3	2.45
	A_96_P229939	Solyc06g053720.1.1	Ramosa1 C2H2 zinc-finger transcription factor	-2.35
	A_96_P229339	Solyc03g120940.2.1	retrotransposon protein	2.16
	A_96_P153811	Solyc07g008050.2.1	RING finger protein	2.56
	A_96_P206639	Solyc02g078550.2.1	RNA polymerase II C-terminal domain phosphatase-like 1	2.20
	A_96_P043241	Solyc03g007370.2.1	RNA polymerase sigma factor	-2.10
	A_96_P105194	Solyc09g008040.2.1	RNA polymerase sigma-70 factor	4.49
	A_96_P174124	Solyc02g082270.2.1	rna recognition motif-containing protein	-2.42
	A_96_P256877	Solyc11g020670.1.1	TCP family transcription factor	2.02
	A_96_P064496	Solyc12g014140.1.1	tcp transcription factor 3	-2.14
	A_96_P158136	Solyc06g074110.2.1	Uncharacterized basic helix-loop-helix protein	2.12
	A_96_P040326	Solyc01g095630.2.1	WRKY transcription factor	3.87
	A_96_P234599			2.66
	A_96_P095769	Solyc08g067340.2.1	WRKY transcription factor 46	124.63
	A_96_P022521			31.04
	A_96_P253190			24.97
	A_96_P084224	Solyc08g006320.2.1	WRKY transcription factor 3	2.02
	A_96_P180899	Solyc03g095770.2.1	WRKY transcription factor 6	5.31
	A_96_P138647			4.30
	A_96_P034636			3.57
	A_96_P197639	Solyc09g015770.2.1	WRKY transcription factor 6	8.74
	A_96_P044266			8.53
	A_96_P091939			8.32
	A_96_P166259			7.92
	A_96_P143411			7.78
	A_96_P208414			7.72
	A_96_P189749			7.53
	A_96_P247587			6.37
	A_96_P031056	Solyc11g073060.1.1	Zinc Finger (C2H2 Type) Family Protein	2.47
	A_96_P021911	Solyc03g006350.2.1	Zinc finger CCCH domain-containing protein 27	2.44
	A_96_P203074	Solyc06g065440.1.1	Zinc finger family protein	2.52
	A_96_P122952	Solyc06g016770.2.1	Zinc finger family protein	2.29
	A_96_P061706	Solyc02g062000.2.1	Zinc Finger FYVE domain-containing protein 1	2.51
	A_96_P118562	Solyc01g005130.2.1	Zinc finger protein 7	2.03
	A_96_P110422	Solyc03g112230.2.1	ZZ type zinc finger domain-containing protein	2.04
cell maintenance	A_96_P140677	Solyc09g055990.1.1	ADP-ribosylation factor	2.59
	A_96_P172810	Solyc03g007010.2.1	ATP-dependent DEAD-box RNA helicase DeaD	2.47
	A_96_P062926	Solyc03g114370.2.1	Atp-dependent RNA helicase	2.11
	A_96_P061416	Solyc03g120000.2.1	brca1-associated protein	2.43
	A_96_P257842	Solyc02g087540.1.1	Cell division AAA ATPase family protein	6.28
	A_96_P175759	Solyc08g077520.2.1	Centromere protein O	2.37
	A_96_P182074	Solyc02g014770.2.1	Chromodomain-helicase-DNA-binding protein 6	2.12
	A_96_P106339	Solyc05g006950.2.1	Conserved oligomeric Golgi complex subunit 7	-2.02
	A_96_P255989	Solyc11g062430.1.1	COP9 signalosome complex subunit 2	2.09
	A_96_P050676			2.02
	A_96_P261557	Solyc03g005930.2.1	Cyclic phosphodiesterase	-2.15
	A_96_P027701	Solyc05g006050.2.1	Cyclin D1	2.22
	A_96_P187359	Solyc11g010460.1.1	Cyclin D2	-2.19
	A_96_P038636	Solyc06g007310.2.1	Deoxyribonuclease tatD	-3.26
	A_96_P151431	Solyc03g005460.2.1	DNA helicase	-2.01
	A_96_P205529	Solyc05g008620.2.1	DNA replication complex GINS protein psf3	-2.61
	A_96_P230014	Solyc03g098620.2.1	DNA-binding protein RHL1	2.23
	A_96_P024096	Solyc10g047050.1.1	Dynamin-like protein	2.42
	A_96_P066011	Solyc09g074210.2.1	Endonuclease/exonuclease/phosphatase family protein	2.57
	A_96_P011246	Solyc07g064600.2.1	Endoribonuclease L-PSP family protein	-2.56
	A_96_P072394	Solyc08g075650.2.1	Formin 2B	-2.00
	A_96_P158781	Solyc04g017720.2.1	Gibberellin regulated protein	-2.13
	A_96_P173644	Solyc06g007150.2.1	GTP-binding protein engB	2.00
	A_96_P180509	Solyc03g112530.2.1	Guanine nucleotide-binding protein	2.31
	A_96_P178419	SGN-U597387	hat family dimerisation domain containing protein	3.86
	A_96_P167604	Solyc02g014130.1.1	Hepatoma-derived growth factor-related protein 3	-2.03
	A_96_P179139	Solyc09g066100.2.1	Histone H1	-2.25
	A_96_P010266	Solyc01g099410.2.1	Histone H2A	-3.33
	A_96_P155691	Solyc11g072860.1.1	Histone H4	-2.09
	A_96_P159661	Solyc02g089970.2.1	Histone-lysine n-methyltransferase	-2.38
	A_96_P126437	Solyc00g009060.2.1	Hypoxanthine phosphoribosyltransferase	-2.79
	A_96_P210949	Solyc04g072030.1.1	Interferon-induced GTP-binding protein Mx	3.54
	A_96_P069269	Solyc09g066290.2.1	Kinesin light chain-like	2.01
	A_96_P061206	Solyc04g008290.2.1	Microtubule-associated protein MAP65-1a	2.15
	A_96_P108812	Solyc05g023710.2.1	Nucleolar complex protein 2 homolog	2.00
	A_96_P090559	Solyc09g061430.2.1	Nucleolar GTP-binding protein 2	3.95
	A_96_P018486	Solyc05g055880.2.1	Nucleolar protein 5	3.12
	A_96_P056026	Solyc05g018810.2.1	Nucleosome assembly protein 1-like protein 2	2.43
	A_96_P210249	Solyc12g008940.1.1	Nucleosome assembly protein 1-like protein 2	2.45
	A_96_P086069			2.34
	A_96_P016806	Solyc06g069890.2.1	Nucleosome assembly protein family	2.58
	A_96_P027956	Solyc01g104460.2.1	Partner of Y14 and mago	2.03
	A_96_P251787	Solyc08g081580.2.1	Pin2-interacting protein X1	2.23
	A_96_P227774	Solyc03g119440.2.1	Plant synaptotagmin	2.09
	A_96_P161666	Solyc05g005280.2.1	Poly polymerase catalytic domain containing protein expressed	-2.73
	A_96_P224094	Solyc08g005270.2.1	Poly polymerase catalytic domain containing protein expressed	2.21
	A_96_P235305	Solyc01g090860.2.1	Poly(A) RNA polymerase protein 1	2.14
	A_96_P005751	Solyc12g011340.1.1	Polyadenylate-binding protein	-2.00
	A_96_P157876	Solyc10g007770.2.1	Polyadenylate-binding protein 1-like	-2.47
	A_96_P267287	Solyc10g050860.1.1	Polyadenylate-binding protein 4	2.06
	A_96_P000161	Solyc12g044630.1.1	Profilin	-3.84
	A_96_P232594	Solyc01g096550.2.1	Protein arginine methyltransferase	3.46
	A_96_P169779	Solyc02g094160.1.1	Ribonucleoside-diphosphate reductase small chain	-3.08
	A_96_P139262	Solyc03g114140.2.1	Rna-dependent RNA polymerase	3.76
	A_96_P242264	Solyc09g031790.2.1	Structure-specific endonuclease subunit slx1	2.10
	A_96_P160411	Solyc09g082500.2.1	Tesmin/TSO1-like CXC domain containing protein expressed	-3.88
	A_96_P036701	Solyc06g065840.2.1	Trafficking protein particle complex subunit 9	-2.15
	A_96_P163066	Solyc01g099770.2.1	Translationally-controlled tumor protein homolog	2.50
	A_96_P215059			2.23
	A_96_P216149			2.21
	A_96_P161896			2.18
	A_96_P208794			2.15
	A_96_P161836			2.09
	A_96_P166509			2.08
	A_96_P089059			2.05
	A_96_P089089			2.00
	A_96_P046276	Solyc09g011300.2.1	Uracil phosphoribosyltransferase	-2.39
	A_96_P087264	Solyc04g007120.2.1	UV excision repair protein RAD23	-2.00
	A_96_P135032			-2.39
	A_96_P130202	Solyc03g117360.2.1	WD-40 repeat protein-like	-3.23
secondary metabolism	A_96_P094299	Solyc12g010980.1.1	Acyltransferase-like protein	-2.39
	A_96_P040226	Solyc11g010850.1.1	1-deoxy-D-xylulose 5-phosphate synthase 2	-2.33
	A_96_P172669	Solyc02g062460.2.1	2-oxoglutarate-dependent dioxygenase	2.31
	A_96_P004291	Solyc01g090180.2.1	4,5-DOPA Dioxygenase Extradiol-Like Protein	-3.17
	A_96_P073909	Solyc03g117870.2.1	4-coumarate CoA ligase	-2.05
	A_96_P219414			-3.45
	A_96_P251672	Solyc02g078400.2.1	Allantoinase	-2.35
	A_96_P145271			-2.44
	A_96_P083929	Solyc09g014970.2.1	Alpha-hydroxynitrile lyase	-2.67
	A_96_P231909			-2.75
	A_96_P169729	Solyc02g081770.1.1	Anthocyanin Acyltransferase	-3.17
	A_96_P089879	Solyc01g110440.2.1	Arginine decarboxylase	-2.36
	A_96_P089884			-2.50
	A_96_P080209	Solyc07g016080.2.1	Arginine Decarboxylase	-2.45
	A_96_P144781	SGN-U581378	caffeoyl-CoA O-methyltransferase	-2.97
	A_96_P124417	Solyc09g082660.2.1	Caffeoyl-CoA O-methyltransferase	-7.35
	A_96_P171999	SGN-U581132	cinnamic acid 4-hydroxylase	-2.25
	A_96_P258647	Solyc10g051020.1.1	Cytochrome P450	2.65
	A_96_P076409	Solyc12g042480.1.1	Cytochrome P450	2.40
	A_96_P086429	Solyc04g071800.2.1	Cytochrome P450	2.23
	A_96_P090144	Solyc10g083690.2.1	Cytochrome P450	2.12
	A_96_P230979	Solyc01g096670.2.1	Cytochrome P450	-2.44
	A_96_P134967	Solyc02g092860.2.1	Cytochrome P450 monooxygenase	2.57
	A_96_P078329	Solyc07g055540.2.1	Cytochrome P450	2.12
	A_96_P036806	Solyc10g078240.1.1	Cytochrome P450	-2.59
	A_96_P012586	Solyc02g085020.2.1	Dihydroflavonol 4-reductase	-14.75
	A_96_P247512	Solyc01g112100.2.1	Dimethylaniline monooxygenase 5	-2.42
	A_96_P167819			-5.16
	A_96_P194234	Solyc08g079280.2.1	flavonoid 3 5 -hydroxylase-like protein	-2.07
	A_96_P260587	Solyc11g073160.1.1	GTP cyclohydrolase II/3 4-dihydroxy-2-butanone 4-phosphate synthase	2.18
	A_96_P112237	Solyc02g079490.2.1	Hydroxycinnamoyl-CoA shikimate/quinate hydroxycinnamoyl transferase	-2.13
	A_96_P088139	Solyc07g043420.2.1	hyoscyamine 6 beta-hydroxylase	-2.01
	A_96_P201834			-2.64
	A_96_P164736			-2.81
	A_96_P170014	Solyc05g050540.2.1	Laccase 1a	-2.60
	A_96_P043226	Solyc02g090360.2.1	l-ascorbate oxidase homolog	-2.30
	A_96_P195099	Solyc11g008870.1.1	Methylenetetrahydrofolate reductase	-2.60
	A_96_P049681			-2.69
	A_96_P085620	Solyc12g056710.1.1	momilactone a synthase-like	-2.21
	A_96_P258672	Solyc12g056610.1.1	momilactone a synthase-like	-2.95
	A_96_P074339	Solyc02g093290.2.1	Nicotinate phosphoribosyltransferase-like protein	-2.01
	A_96_P039806	Solyc03g098300.1.1	Ornithine decarboxylase	-7.78
	A_96_P032756	Solyc05g056170.2.1	Phenylalanine ammonia-lyase	-2.08
	A_96_P076804	Solyc09g007900.2.1	Phenylalanine ammonia-lyase	-2.26
	A_96_P151671			-2.41
	A_96_P144576	Solyc03g042560.1.1	Phenylalanine ammonia-lyase	-2.47
	A_96_P176549	Solyc09g007900.2.1	Phenylalanine ammonia-lyase	-2.52
	A_96_P159946	Solyc09g007890.1.1	Phenylalanine ammonia-lyase	-2.48
	A_96_P143001			-2.53
	A_96_P229784	Solyc06g066170.2.1	Pinoresinol-lariciresinol reductase	-2.43
	A_96_P232229	Solyc07g043590.2.1	probable polyamine oxidase 2-like	-2.96
	A_96_P262162	Solyc02g070090.1.1	reticuline oxidase-like	2.47
	A_96_P202329	Solyc09g092380.2.1	s-adenosyl-l-homocysteine hydrolase	-2.19
	A_96_P076309	Solyc12g099000.1.1	S-adenosylmethionine synthase	-2.12
	A_96_P000656	Solyc03g007240.2.1	Spermidine synthase 1	-2.51
	A_96_P060136	Solyc04g077440.2.1	Squalene monooxygenase	-2.20
	A_96_P000021	Solyc07g055740.1.1	Strictosidine synthase-like protein	-2.14
	A_96_P236018	Solyc07g043150.1.1	tetrahydroxychalcone 2 -glucosyltransferase	2.02
	A_96_P205704	Solyc10g081560.1.1	Tropinone reductase I	-6.80
	A_96_P192319			-9.26
transport	A_96_P061671	Solyc07g045420.2.1	ABC-1 domain protein	2.60
	A_96_P171539			2.60
	A_96_P237712	Solyc02g089400.2.1	Amino acid transporter	2.50
	A_96_P026771	Solyc03g120470.2.1	Aquaporin	-2.09
	A_96_P038271	Solyc08g066840.2.1	Aquaporin-like protein	-2.13
	A_96_P154701	SGN-U565878	atp-binding cassette	2.30
	A_96_P051746	Solyc03g120980.2.1	ATP-binding cassette transporter	-2.01
	A_96_P096869			-2.07
	A_96_P074659			-2.22
	A_96_P257517	Solyc04g082830.2.1	Auxin efflux carrier family protein	2.33
	A_96_P058601	Solyc04g064630.2.1	bidirectional sugar transporter sweet1-like	-2.68
	A_96_P197089	Solyc02g090560.2.1	Calcium-transporting ATPase 1	2.16
	A_96_P216854	Solyc08g005450.1.1	CAX-interacting protein 4	2.37
	A_96_P084634			2.26
	A_96_P043716	Solyc03g120260.2.1	coatomer subunit beta -3	2.34
	A_96_P045701	Solyc02g080650.2.1	Copper transport protein 86	2.24
	A_96_P220699	Solyc01g098170.2.1	Exportin 5	2.46
	A_96_P071049	Solyc12g005140.1.1	Folate/biopterin transporter family protein	2.48
	A_96_P066851	Solyc08g074450.2.1	Galactose-binding like domain containing protein	-2.00
	A_96_P003421	Solyc02g086650.2.1	Glucose-6-phosphate/phosphate translocator 2	-2.39
	A_96_P037116	Solyc04g054730.2.1	High affinity sulfate transporter 2	-5.45
	A_96_P187999	Solyc05g009700.2.1	Histidine amino acid transporter	-2.22
	A_96_P039891	Solyc01g005260.2.1	like phosphatidylinositol transfer protein	2.17
	A_96_P001911	Solyc12g027880.1.1	Lysine/histidine transporter	-2.57
	A_96_P122322	Solyc10g007740.2.1	magnesium transporter -like family protein	-10.01
	A_96_P009926	Solyc06g072700.2.1	Metal ion binding protein	2.53
	A_96_P174509	Solyc07g053830.2.1	Mitochondrial ADP/ATP carrier proteins	2.33
	A_96_P100969			2.32
	A_96_P238712	Solyc12g008770.1.1	Mitochondrial carrier protein-like	3.23
	A_96_P122052	Solyc03g115030.2.1	Mitochondrial import receptor subunit TOM5 homolog	-2.35
	A_96_P006521	Solyc12g006050.1.1	Nitrate transporter	2.17
	A_96_P051031	Solyc01g103030.2.1	Nitrate transporter	2.03
	A_96_P068856	Solyc03g113330.2.1	Nodulin-like protein	2.38
	A_96_P048121	Solyc01g073680.2.1	Non-specific lipid-transfer protein	-2.16
	A_96_P072844	Solyc10g075150.1.1	Non-specific lipid-transfer protein	-2.17
	A_96_P176959	Solyc09g031590.2.1	Phox domain-containing protein	2.71
	A_96_P051941	Solyc01g057770.2.1	probable boron transporter 2-like	-3.54
	A_96_P189674	Solyc01g080840.2.1	Protein translocase subunit secA	-3.00
	A_96_P202249	Solyc03g034020.2.1	Ubiquitin-box domain-containing protein 5	2.40
	A_96_P028676	Solyc11g066560.1.1	Vacuolar protein sorting-associated protein 41 homolog	2.42
protein metabolism	A_96_P070369	Solyc06g008730.2.1	26S protease regulatory subunit 7 homolog A	-2.87
	A_96_P173359	Solyc05g018590.2.1	26S protease regulatory subunit 8 homolog A	2.07
	A_96_P092019			2.04
	A_96_P008191	Solyc03g119330.2.1	26S proteasome regulatory subunit	3.68
	A_96_P075304	Solyc12g096300.1.1	40S ribosomal protein S6	2.21
	A_96_P024701	Solyc08g083350.2.1	50S ribosomal protein L11	-2.03
	A_96_P041911	Solyc06g051200.2.1	50S ribosomal protein L3	-2.98
	A_96_P055576	Solyc12g044720.1.1	60S ribosomal protein L28	-3.52
	A_96_P057541	Solyc08g068870.2.1	Aspartic proteinase nepenthesin-1	7.53
	A_96_P145716			6.75
	A_96_P056276	Solyc04g008850.1.1	Aspartic proteinase nepenthesin-1	-2.32
	A_96_P044201	Solyc04g076190.1.1	Aspartic proteinase nepenthesin-1	-4.96
	A_96_P221259	Solyc03g033350.2.1	Aspartyl protease family protein	-2.47
	A_96_P056301	Solyc09g047840.2.1	Autophagy-related protein 10	-2.37
	A_96_P178444	Solyc12g088220.1.1	Branched-chain-amino-acid aminotransferase	-2.56
	A_96_P140472	Solyc02g091970.2.1	Branched-chain-amino-acid aminotransferase	2.23
	A_96_P222524	Solyc12g100360.1.1	calpain-type cysteine protease	-2.02
	A_96_P046551	Solyc05g056230.2.1	Calreticulin 2 calcium-binding protein	2.11
	A_96_P057671	Solyc06g072460.1.1	CHP-rich zinc finger protein-like	3.47
	A_96_P254817	Solyc08g066240.2.1	Decarboxylase family protein	-2.07
	A_96_P089244			-2.18
	A_96_P262572			-2.67
	A_96_P258542			-2.73
	A_96_P172209			-2.87
	A_96_P243089			-2.88
	A_96_P173789	Solyc08g066250.2.1	Decarboxylase family protein	-2.40
	A_96_P183239			-2.79
	A_96_P105769	Solyc05g023670.1.1	E3 ubiquitin-protein ligase	4.98
	A_96_P042991	Solyc07g053420.2.1	e3 ubiquitin-protein ligase atl41-like	-2.10
	A_96_P114557			-2.15
	A_96_P073024	Solyc06g005650.2.1	e3 ubiquitin-protein ligase ring1-like	2.10
	A_96_P007036	Solyc10g008400.1.1	e3 ubiquitin-protein ligase rma1h1-like	2.77
	A_96_P038896	Solyc08g065220.2.1	Glycine dehydrogenase P protein	-3.18
	A_96_P033291	Solyc09g047910.2.1	Lysine ketoglutarate reductase trans-splicing related 1-like	4.09
	A_96_P153256	Solyc03g118430.2.1	metalloendopeptidase	2.26
	A_96_P029511	Solyc04g054520.2.1	Peptidyl-prolyl cis-trans isomerase	-2.03
	A_96_P032856	Solyc02g082830.1.1	Phosphoserine aminotransferase	-2.37
	A_96_P096364	Solyc02g071250.2.1	Protein phosphatase	2.77
	A_96_P147551			2.10
	A_96_P044256			2.09
	A_96_P259932	SGN-U603793	ribosomal protein s16	2.72
	A_96_P259227	SGN-U576769	ribosomal protein s18	2.38
	A_96_P027631	Solyc02g069950.2.1	Ribosomal RNA assembly protein mis3	2.03
	A_96_P028441	Solyc04g064570.2.1	Ribosome maturation protein SBDS	2.47
	A_96_P213934	Solyc12g005020.1.1	Ring H2 finger protein	-4.92
	A_96_P236909	Solyc12g026400.1.1	Serine protease	2.50
	A_96_P251022	Solyc07g064380.2.1	Serine/threonine-protein phosphatase 7 long form homolog	6.20311
	A_96_P106514	Solyc10g012430.2.1	Signal peptide peptidase	2.86
	A_96_P018061	Solyc02g092670.1.1	Subtilisin-like protease	-2.13
	A_96_P107904	Solyc01g087770.2.1	Subtilisin-like protease	-2.58
	A_96_P222234	Solyc01g006660.1.1	Subtilisin-like serine protease	-4.24
	A_96_P080224	Solyc03g118910.1.1	T-complex protein 1 subunit delta	2.12
	A_96_P229344	SGN-U570769	transactivator protein	2.37
	A_96_P070134	Solyc04g072140.2.1	tRNA pseudouridine synthase	2.11
	A_96_P132112	Solyc04g082130.2.1	trna pseudouridine synthase pus10-like	2.52
	A_96_P227744	Solyc04g051600.2.1	tRNA(His) guanylyltransferase	3.00
	A_96_P058521	Solyc08g074410.2.1	Tryptophanyl-tRNA synthetase	3.33
	A_96_P152081	Solyc02g082800.2.1	Ubiquilin-1	2.23
	A_96_P135202	Solyc02g082800.2.1	Ubiquilin-1	-3.78
	A_96_P160076	Solyc02g068480.2.1	Ubiquitin carboxyl-terminal hydrolase family protein	4.05
	A_96_P125672	Solyc10g084760.1.1	Ubiquitin ligase E3	-2.41
	A_96_P139532	Solyc06g007320.2.1	Ubiquitin-activating enzyme E1	-2.15
	A_96_P192634	Solyc04g011430.2.1	Ubiquitin-conjugating enzyme 13 E2	2.36
	A_96_P174384	Solyc02g031980.2.1	Urease accessory protein ureD	2.43
unknown	A_96_P027491	Solyc08g079650.2.1	ACT domain containing protein expressed	2.27
	A_96_P145446			2.04
	A_96_P102754	Solyc06g059800.2.1	act domain-containing protein 3	2.21
	A_96_P099659	Solyc02g083820.1.1	Armadillo/beta-catenin repeat family protein	-2.05
	A_96_P011726	SGN-U584185	at3g19540 t31j18_4	2.29
	A_96_P046406	Solyc06g073970.1.1	AT5G22070 protein	-3.08
	A_96_P207589	Solyc11g066930.1.1	AT5G28150-like protein	3.61
	A_96_P130562	Solyc07g056550.2.1	Bystin	2.45
	A_96_P252147	Solyc12g040800.1.1	C2 domain-containing protein	3.71
	A_96_P084839			3.18
	A_96_P038666	Solyc03g007030.2.1	CDGSH iron sulfur domain-containing protein 1	-2.25
	A_96_P009086	Solyc03g031890.2.1	Cold induced protein-like	3.50
	A_96_P103084			2.52
	A_96_P148596	Solyc08g061630.2.1	Conserved hypothetical membrane protein	-2.56
	A_96_P189744	Solyc02g088740.1.1	conserved hypothetical protein [Ricinus communis]	-2.21
	A_96_P062501	Solyc05g018500.2.1	CONSTANS interacting protein 6	3.77
	A_96_P111557	Solyc03g113130.2.1	Cupin RmlC-type	2.62
	A_96_P103524	Solyc12g006160.1.1	Downward leaf curling protein	-3.48
	A_96_P016761	Solyc11g031950.1.1	Expressed protein	-2.97
	A_96_P181039	Solyc02g081590.2.1	FACT complex subunit SPT16	2.46
	A_96_P237332	Solyc06g083060.2.1	FAM96B	4.22
	A_96_P083249	Solyc09g091120.2.1	Genomic DNA chromosome 3 BAC clone F14O13	2.08
	A_96_P207994	Solyc09g090290.2.1	Genomic DNA chromosome 3 P1 clone MLM24	2.09
	A_96_P201434	Solyc05g016240.2.1	Genomic DNA chromosome 3 P1 clone MMP21	-2.28
	A_96_P133782	Solyc11g066080.1.1	Genomic DNA chromosome 5 BAC clone F2O15	2.75
	A_96_P103374			2.31
	A_96_P007291	Solyc10g005180.2.1	Genomic DNA chromosome 5 TAC clone K15C23	2.53
	A_96_P184374	Solyc02g068420.2.1	Glioma tumor suppressor candidate region gene 2	2.23
	A_96_P042506	Solyc06g084610.2.1	Homology to unknown gene	2.20
	A_96_P166101	Solyc03g120410.1.1	Hypothetical conserved protein	-2.10
	A_96_P117882	SGN-U579035	hypothetical protein	2.97
	A_96_P009086	Solyc03g031890.2.1	hypothetical protein	3.50
	A_96_P103084			2.52
	A_96_P134312	Solyc07g007350.1.1	Jp18	2.01
	A_96_P100479	Solyc06g073550.2.1	La related protein-like	2.39
	A_96_P031006	Solyc11g071330.1.1	Mpv17 protein	-2.05
	A_96_P070229	SGN-U564885	---NA---	6.17
	A_96_P228714	SGN-U565992	---NA---	2.23
	A_96_P068951	SGN-U566749	---NA---	2.30
	A_96_P073814	SGN-U568292	---NA---	2.05
	A_96_P025566	SGN-U568552	---NA---	-3.67
	A_96_P094769	SGN-U569910	---NA---	3.24
	A_96_P056691	SGN-U571087	---NA---	-2.99
	A_96_P106694	SGN-U571462	---NA---	2.19
	A_96_P164391	SGN-U573454	---NA---	2.76
	A_96_P168739	SGN-U573454	---NA---	2.62
	A_96_P087689	SGN-U578312	---NA---	2.10
	A_96_P258762	SGN-U585425	---NA---	5.12
	A_96_P153906	SGN-U586461	---NA---	2.21
	A_96_P232774	SGN-U597583	---NA---	2.01
	A_96_P233664	SGN-U597661	---NA---	-2.03
	A_96_P142981	SGN-U601648	---NA---	-2.18
	A_96_P192834	SGN-U603632	---NA---	-3.09
	A_96_P106069	SGN-U571451	---NA---	2.59565
	A_96_P224124	Solyc08g067030.2.1	Os01g0611000 protein	3.38
	A_96_P069849	Solyc02g079980.2.1	Os01g0786800 protein	2.14
	A_96_P179534	Solyc03g120730.2.1	Os01g0786800 protein	4.04
	A_96_P101294			4.00
	A_96_P233229			3.41
	A_96_P190534			2.89
	A_96_P145601	Solyc12g094570.1.1	Os03g0133300 protein	2.01
	A_96_P148541	Solyc11g069840.1.1	Os03g0859900 protein	-3.15
	A_96_P091544	Solyc09g061440.2.1	Os04g0513000 protein	-2.69
	A_96_P160681	Solyc01g105410.2.1	Os06g0220000 protein	2.21
	A_96_P066001	Solyc02g093020.2.1	Os06g0524700 protein	2.04
	A_96_P042306	Solyc01g104500.2.1	Os07g0419800 protein	2.63
	A_96_P189489			2.58
	A_96_P212189	Solyc03g006430.2.1	Os11g0198100 protein	-2.23
	A_96_P108032	Solyc08g081760.1.1	Os11g0223400 protein	-2.26
	A_96_P192724			-2.55
	A_96_P066266	Solyc11g040040.1.1	Phototropic-responsive NPH3 family protei	-2.53
	A_96_P060726	Solyc01g104560.2.1	Pinin/SDK/memA protein	2.41
	A_96_P046961	Solyc03g120150.2.1	Plant cell wall protein SlTFR88	-2.45
	A_96_P016366	Solyc05g051870.2.1	Pollen allergen Phl p 11	-2.40
	A_96_P076304	Solyc02g089250.2.1	Pollen Ole e 1 allergen and extensin	-3.82
	A_96_P110232	Solyc02g094330.2.1	Pollen proteins Ole e I family protein	-2.50
	A_96_P184844	SGN-U563893	protein	-2.89
	A_96_P043691	SGN-U596128	protein	2.15
	A_96_P059611	Solyc00g096460.1.1	protein	2.17
	A_96_P063356	Solyc01g021640.2.1	protein	3.86
	A_96_P200694	Solyc01g087400.2.1	protein	3.16
	A_96_P223754	Solyc01g107360.2.1	protein	-2.50
	A_96_P249552	Solyc02g094130.2.1	protein	2.62
	A_96_P262067	Solyc04g051670.2.1	protein	2.35
	A_96_P097179	Solyc04g081330.2.1	protein	-3.79
	A_96_P060951	Solyc05g054530.1.1	protein	-3.07
	A_96_P250412	Solyc06g065650.2.1	protein	-2.15
	A_96_P124102	Solyc06g072530.2.1	protein	-2.89
	A_96_P160586	Solyc07g065420.1.1	protein	-2.38
	A_96_P083374	Solyc11g071690.1.1	protein	4.57
	A_96_P247317	Solyc11g013120.1.1	Protein crcB homolog	2.09
	A_96_P017901	Solyc06g008620.1.1	Protein tolB	2.83
	A_96_P039026	Solyc04g049670.2.1	Pseudo-Response Regulator 7	-2.13
	A_96_P032201	Solyc09g059430.2.1	RPM1 interacting protein 4 transcript 2	2.27
	A_96_P128692	Solyc03g063100.1.1	SELF PRUNING 3D	-3.63
	A_96_P036276	Solyc03g026260.2.1	TraB family protein	-2.05
	A_96_P107419	Solyc10g007870.2.1	Tumor-related protein	-2.03
	A_96_P107424			-4.43
	A_96_P053276	Solyc08g007580.2.1	Uncharacterized conserved membrane protein	-2.15
	A_96_P062951	SGN-U576888	Unknown Protein	3.44
	A_96_P135672	SGN-U584925	Unknown Protein	-2.14
	A_96_P258777	Solyc01g007200.2.1	Unknown Protein	-3.52
	A_96_P027141	Solyc01g011080.2.1	Unknown Protein	4.41
	A_96_P110787	Solyc01g049770.2.1	Unknown Protein	4.64
	A_96_P195139	Solyc01g060240.2.1	Unknown Protein	-2.71
	A_96_P238407	Solyc01g098600.2.1	Unknown Protein	-2.11
	A_96_P169334	Solyc01g104300.2.1	Unknown Protein	2.07
	A_96_P138012	Solyc02g020900.1.1	Unknown Protein	3.77
	A_96_P038591	Solyc03g096770.1.1	Unknown Protein	-2.20
	A_96_P114267	Solyc03g110990.1.1	Unknown Protein	-2.46
	A_96_P191699	Solyc04g005530.2.1	Unknown Protein	2.87
	A_96_P154431	Solyc04g010280.1.1	Unknown Protein	3.36
	A_96_P192114	Solyc04g050020.1.1	Unknown Protein	-3.09
	A_96_P072199	Solyc04g064530.1.1	Unknown Protein	2.30
	A_96_P247312	Solyc05g005890.2.1	Unknown Protein	-2.06
	A_96_P185879			-2.28
	A_96_P159676	Solyc05g009460.2.1	Unknown Protein	2.45
	A_96_P238462	Solyc05g017790.1.1	Unknown Protein	3.79
	A_96_P125227	Solyc06g051240.1.1	Unknown Protein	2.53
	A_96_P063966	Solyc07g017980.1.1	Unknown Protein	3.38
	A_96_P054841	Solyc07g042400.2.1	Unknown Protein	-2.28
	A_96_P225774	Solyc07g065670.1.1	Unknown Protein	2.06
	A_96_P124302	Solyc08g078060.2.1	Unknown Protein	2.72
	A_96_P062556	Solyc09g011890.1.1	Unknown Protein	2.33
	A_96_P219869	Solyc09g015030.1.1	Unknown Protein	-2.38
	A_96_P102789	Solyc09g072750.2.1	Unknown Protein	-3.29
	A_96_P152511	Solyc09g074450.1.1	Unknown Protein	-2.13
	A_96_P095409	Solyc09g098300.2.1	Unknown Protein	-2.22
	A_96_P047301	Solyc09g098530.2.1	Unknown Protein	-2.28
	A_96_P134742	Solyc10g050440.1.1	Unknown Protein	-2.19
	A_96_P081429	Solyc10g080370.1.1	Unknown Protein	-2.97
	A_96_P129757	Solyc11g006890.1.1	Unknown Protein	2.13
	A_96_P061981	Solyc11g011400.1.1	Unknown Protein	-2.80
	A_96_P243894	Solyc11g028000.1.1	Unknown Protein	5.11
	A_96_P190034	Solyc11g066120.1.1	Unknown Protein	-2.14
	A_96_P231634	Solyc12g010290.1.1	Unknown Protein	2.37
	A_96_P094264	Solyc12g019550.1.1	Unknown Protein	-2.08
	A_96_P004446	Solyc12g056280.1.1	Unknown Protein	2.08
	A_96_P084569	Solyc12g098130.1.1	Unknown Protein	-2.01
	A_96_P228864	Solyc00g009080.2.1	Unknown Protein	-2.14
	A_96_P239233	Solyc01g044240.2.1	Unknown Protein	5.68
	A_96_P097924			2.49
	A_96_P097919			2.49
	A_96_P039751			2.40
	A_96_P097909			2.16
	A_96_P185269	Solyc01g103700.2.1	Unknown Protein	-2.59
	A_96_P035461	Solyc03g034360.2.1	Unknown Protein	4.37
	A_96_P112392	Solyc03g114750.2.1	Unknown Protein	-2.29
	A_96_P079774	Solyc03g116660.2.1	Unknown Protein	-2.08
	A_96_P146461	Solyc03g122300.1.1	Unknown Protein	2.09
	A_96_P055791	Solyc04g011750.2.1	Unknown Protein	2.93
	A_96_P174364	Solyc08g016400.1.1	Unknown Protein	2.54
	A_96_P186149	Solyc08g016410.1.1	Unknown Protein	-2.29
	A_96_P199944	Solyc08g081710.2.1	Unknown Protein	2.03
	A_96_P101964	Solyc09g014450.2.1	Unknown Protein	2.04
	A_96_P247582			2.04
	A_96_P189149	Solyc09g018810.1.1	Unknown Protein	2.25
	A_96_P189439	Solyc10g076720.1.1	Unknown Protein	-2.30
	A_96_P161451	Solyc11g044220.1.1	Unknown Protein	2.91
	A_96_P025241	Solyc11g012590.1.1	UPF0497 membrane protein 12	-2.33			-
	A_96_P022061	Solyc10g085070.1.1	UPF0503 protein	2.45
	A_96_P035761	Solyc12g013920.1.1	Yippee family protein	2.03

## Sheet: table S4
Table S4: Differentially expressed genes 96h after infestation with M. euphorbiaee
biological process	probe	gene locus	putative function/annotation	Fold-change
photosynthesis	A_96_P262427	SGN-U586138	photosystem ii protein k	-2.36
	A_96_P256177			-2.53
primary metabolism	A_96_P131097	Solyc02g069750.1.1	Choline/ethanolamine kinase	2.06
	A_96_P260552	Solyc08g067260.2.1	Fatty acid elongase 3-ketoacyl-CoA synthase	2.29
	A_96_P234814			2.09
	A_96_P171376	Solyc03g005900.2.1	GDSL esterase/lipase	2.64
	A_96_P125232	Solyc06g083650.2.1	GDSL esterase/lipase	2.55
	A_96_P177944	Solyc11g006250.1.1	GDSL esterase/lipase	2.22
	A_96_P005351	Solyc06g007130.2.1	omega-3 fatty acid desaturase activity	-2.15
	A_96_P104449	Solyc03g121420.2.1	Phosphatase	-3.19
signal trasduction	A_96_P120827	Solyc11g070150.1.1	Histidine phosphotransfer protein	2.00
	A_96_P021046	Solyc12g006980.1.1	Leucine-rich repeat receptor-like protein kinase PEPR2	-2.04
	A_96_P180299			-2.14
stress and defence response	A_96_P001606	Solyc05g050130.2.1	Acidic chitinase	2.91
	A_96_P189179			3.23
	A_96_P253872			4.01
	A_96_P077989	Solyc02g082920.2.1	Endochitinase (Chitinase)	2.24
	A_96_P000486			2.35
	A_96_P118572	Solyc03g119590.1.1	NIMIN2c protein	7.51
	A_96_P115672	Solyc05g013850.2.1	Sieve element-occluding protein 3	-2.56
	A_96_P068071	Solyc09g010800.2.1	Type 2 metallothionein	-2.52
	A_96_P183779	Solyc04g058100.2.1	Type 2 metallothionein	-3.82
	A_96_P081144			-3.39
wall modification	A_96_P188969	Solyc09g098510.2.1	Extensin (Class I)	-2.16
	A_96_P214729			-2.25
transcription	A_96_P249907	Solyc05g052040.1.1	Ethylene responsive transcription factor 1a	-2.29
	A_96_P012841	Solyc10g052470.1.1	Myb family transcription factor	-5.07
	A_96_P095769	Solyc08g067340.2.1	WRKY transcription factor 46	31.75
	A_96_P166259	Solyc09g015770.2.1	WRKY transcription factor 6	3.62
Cell maintenance	A_96_P109727	Solyc01g095280.2.1	Protein ABIL1	2.32
	A_96_P185159	Solyc12g056650.1.1	Tomato GIGANTEA 2	-2.24
	A_96_P164531			-2.26
	A_96_P046181			-2.41
	A_96_P094579			-2.23
	A_96_P094574			-2.48
secondary metabolism	A_96_P170119	Solyc02g093230.2.1	Caffeoyl-CoA O-methyltransferase	2.03
	A_96_P012586	Solyc02g085020.2.1	dihydroflavonol 4-reductase	-2.55
	A_96_P089734	Solyc07g064160.2.1	Thiazole biosynthetic enzyme	-2.10
transport	A_96_P258072	Solyc02g070280.2.1	Amino acid transporter	3.22
	A_96_P042146	Solyc05g015490.2.1	Non-specific lipid-transfer protein	208
	A_96_P148481			2.17
unknown	A_96_P032776	Solyc07g007350.1.1	Jp18	2.18
	A_96_P067696	SGN-U575542	---NA---	-2.57
	A_96_P126832	SGN-U577374	---NA---	2.09
	A_96_P191499	SGN-U577489	protein	-2.07
	A_96_P094649	Solyc01g105120.2	protein	-2.15
	A_96_P095544		protein	-2.21
	A_96_P121232	Solyc01g066860.2.1	Unknown Protein	-2.12
	A_96_P214729	Solyc09g098510.2.2	Unknown Protein	-2.25

## Sheet: table S5
Table S5. Protein species showing quantitative changes during aphid infestation as identified by combined 2-DE and MS procedures.
Spot number, SGN accession, protein name, organism, theoretical Mr value, sequence coverage (%), assigned peptides, assigned unique peptides, Mascot score,
method of identification (ID), NCBI accession with the highest BLAST similarity and corresponding organism, together with relative fold change are listed.
Increasing/decreasing index (fold change) was calculated as the ratio of spot intensities (relative volumes) for the infected condition with respect to control.
Proteins were considered as differentially expressed when a relative fold change >2.0 or <0.5 was measured. Spots present in control but absent in the infected condition are reported as Off.
PMF, MALDI-TOF peptide mass fingerprinting; LCMSMS, nanoLC-ESI-LIT-MS/MS.
Spot	SGN Accession	Protein description	Species	Mass (Da)	Coverage	Peptides	Unique peptides	Score	Method	NCBI Protein accession with the highest BLAST similarity	Fold change aphid/control
1	SGN-U313975	Heat shock protein 70	S. lycopersicum	83503	17	10	10	114	PMF	166919372 I. nil	0.26
2	SGN-U313975	Heat shock protein 70	S. lycopersicum	83503	14	8	8	93	PMF	166919372 I. nil	0.45
3	SGN-U313929	FtsH protease (VAR2)	S. lycopersicum	74424	19	9	9	133	PMF	4325041 N. tabacum	0.3
4	SGN-U314144	Glycosyl hydrolase family 3 protein	S. lycopersicum	68926	18	15	9	536	LCMSMS	37359708 S. lycopersicum	0.25
5	SGN-U314397	ASR4	S. lycopersicum	33111	52	31	15	1055	LCMSMS	68500726 S. lycopersicum	0.19
	SGN-U313975	Heat shock protein 70	S. lycopersicum	83503	5	6	4	79	LCMSMS	166919372 I. nil
	SGN-U312599	Polyphenol oxidase precursor	S. lycopersicum	66335	4	3	2	87	LCMSMS	1172583 S. lycopersicum
	SGN-U312832	Protein disulfide isomerase	S. lycopersicum	60010	14	10	7	180	LCMSMS	47933777 I. batatas
	SGN-U312538	Ribulose-1,5-bisphosphate subunit binding-protein alpha subunit	S. lycopersicum	65589	34	36	18	1064	LCMSMS	224104681 P. trichocarpa
6	SGN-U315722	Chaperonin (CPN60) (HSP60)	S. lycopersicum	65608	20	19	11	413	LCMSMS	223542635 R. communis	0.39
7	NO SGN	ATP synthase CF1 beta chain	S. lycopersicum	53491	55	20	20	233	PMF	89280642 S. lycopersicum	0.15
8	SGN-U313362	ATP synthase beta chain 2	S. lycopersicum	59558	38	14	14	178	PMF	3676296 N. sylvestris	4.37
9	NO SGN	ATP synthase CF1 beta chain	S. lycopersicum	53492	55	20	20	233	PMF	89280642 S. lycopersicum	0.32
10	SGN-U313800	Aldehyde dehydrogenase	S. lycopersicum	58229	11	7	4	323	LCMSMS	225457075 V. vinifera	0.11
	SGN-U312411	Catalase 2	S. lycopersicum	56470	10	6	5	173	LCMSMS	231687 S. lycopersicum
	SGN-U312375	Cytosol aminopeptidase family protein	S. lycopersicum	92642	11	12	7	506	LCMSMS	27463709 S. lycopersicum
	SGN-U314200	Dihydrolipoamide dehydrogenase 1	S. lycopersicum	53726	7	3	3	120	LCMSMS	23321340 S. lycopersicum
	SGN-U315990	Expressed protein	S. lycopersicum	52955	31	26	15	808	LCMSMS	224059444 P. trichocarpa
	SGN-U312803	Glyceraldehyde-3-phosphate dehydrogenase B	S. lycopersicum	32105	9	3	2	111	LCMSMS	217073898 M. truncatula
	SGN-U315084	Glycine hydroxymethyltransferase	S. lycopersicum	58481	18	13	8	436	LCMSMS	1707998 S. tuberosum
	SGN-U315551	Inosine-5'-monophosphate dehydrogenase	S. lycopersicum	55881	4	3	2	89	LCMSMS	156763655 C. sinensis
	SGN-U344009	Ribulose-1,5-bisphosphate carboxylase/oxygenase large subunit	S. lycopersicum	28408	20	10	5	233	LCMSMS	92087012 S. lycopersicum
	SGN-U315720	Tetratricopeptide repeat (TPR)-containing protein	S. lycopersicum	42825	6	4	2	163	LCMSMS	147834848 V. vinifera
	SGN-U322169	Threonine synthase	S. lycopersicum	40036	6	3	2	110	LCMSMS	20140867 S. tuberosum
	SGN-U312314	Tubulin beta-1 chain (TUB1)	S. lycopersicum	50544	7	4	3	162	LCMSMS	77963735 S. lycopersicum
	SGN-U317442	Ubiquitin-associated (UBA)	S. lycopersicum	46844	5	4	2	166	LCMSMS	225433606 V. vinifera
11	SGN-U315084	Glycine hydroxymethyltransferase	S. lycopersicum	58481	14	9	9	106	PMF	1707998 S. tuberosum	0.42
12	SGN-U313800	Aldehyde dehydrogenase	S. lycopersicum	58229	16	16	8	425	LCMSMS	225457075 V. vinifera	0.06
	SGN-U313664	Aminomethyltransferase	S. lycopersicum	44294	5	2	2	92	LCMSMS	1707878 S. tuberosum
	SGN-U312411	Catalase 2	S. lycopersicum	56470	13	15	7	337	LCMSMS	231687 S. lycopersicum
	SGN-U315990	Expressed protein	S. lycopersicum	52955	33	28	16	925	LCMSMS	224059444 P. trichocarpa
	SGN-U315084	Glycine hydroxymethyltransferase	S. lycopersicum	58481	24	20	11	446	LCMSMS	1707998 S. tuberosum
	SGN-U315551	Inosine-5'-monophosphate dehydrogenase	S. lycopersicum	55881	10	5	4	199	LCMSMS	156763655 C. sinensis
	SGN-U344009	Ribulose-1,5-bisphosphate carboxylase/oxygenase large subunit	S. lycopersicum	28408	15	5	4	152	LCMSMS	92087012 S. lycopersicum
	SGN-U315720	Tetratricopeptide repeat (TPR)-containing protein	S. lycopersicum	42825	2	2	2	92	LCMSMS	147834848 V. vinifera
	SGN-U322169	Threonine synthase	S. lycopersicum	40036	6	2	2	79	LCMSMS	20140867 S. tuberosum
	SGN-U317442	Ubiquitin-associated (UBA)	S. lycopersicum	46844	8	5	3	130	LCMSMS	225433606 V. vinifera
13	SGN-U315084	Glycine hydroxymethyltransferase	S. lycopersicum	58481	20	13	13	151	PMF	1707998 S. tuberosum	2.59
14	SGN-U312391	Elongation factor TuB	S. lycopersicum	57977	18	7	7	74	PMF	68566314 N. sylvestris	0.17
15	SGN-U317202	Peptidyl-prolyl cis-trans isomerase	S. lycopersicum	49398	32	9	9	136	PMF	223543356 R. communis	0.26
16	SGN-U316055	30S ribosomal protein S1	S. lycopersicum	45236	17	15	8	519	LCMSMS	133872 S. oleracea	0.29
	SGN-U334199	Phosphoglycerate kinase	S. lycopersicum	29261	10	4	2	157	LCMSMS	1172455 C. reinhardtii
	SGN-U312544	Ribulose bisphosphate carboxylase/oxygenase activase	S. lycopersicum	50839	21	12	8	462	LCMSMS	10720247 S. pennellii
	SGN-U318616	Ubiquitin family protein	S. lycopersicum	56881	6	3	2	93	LCMSMS	224122096 P. trichocarpa
17	SGN-U312544	Ribulose bisphosphate carboxylase/oxygenase activase	S. lycopersicum	50839	35	20	20	242	PMF	10720247 S. pennellii	7.10
18	SGN-U315203	1-Aminocyclopropane-1-carboxylate oxidase	S. lycopersicum	36326	23	14	7	348	LCMSMS	14573463 S. tuberosum	0.48
	SGN-U316055	30S ribosomal protein S1	S. lycopersicum	45236	9	3	3	99	LCMSMS	133872 S. oleracea
	SGN-U313362	ATP synthase beta chain 2	S. lycopersicum	59558	9	7	4	232	LCMSMS	3676296 N. sylvestris
	SGN-U315993	Coproporphyrinogen III oxidase	S. lycopersicum	46273	6	4	2	106	LCMSMS	2493810 N. tabacum
	SGN-U316606	Cysteine synthase	S. lycopersicum	41413	6	3	2	95	LCMSMS	12081921 S. tuberosum
	SGN-U317989	DegP protease	S. lycopersicum	45473	16	13	7	307	LCMSMS	157352480 V. vinifera
	SGN-U315559	Edoheptulose-1,7-bisphosphatase (SBPase)	S. lycopersicum	43749	5	3	2	135	LCMSMS	3914940 S. oleracea
	SGN-U312392	Elongation factor Tu	S. lycopersicum	85580	8	10	5	382	LCMSMS	68566313 N. sylvestris
	SGN-U333215	Expressed protein	S. lycopersicum	38967	14	10	6	174	LCMSMS	225438771 V. vinifera
	SGN-U312609	Fructose-bisphosphate aldolase	S. lycopersicum	45561	7	5	3	164	LCMSMS	4827251 N. paniculata
	SGN-U312461	Glyceraldehyde 3-phosphate dehydrogenase A	S. lycopersicum	42655	12	6	4	166	LCMSMS	120661 N. tabacum
	SGN-U316710	GTP-binding protein-related	S. lycopersicum	56629	11	7	5	181	LCMSMS	225462191 V. vinifera
	SGN-U335212	Hydroxymethylbilane synthase/porphobilinogen deaminase	S. lycopersicum	37233	10	4	4	206	LCMSMS	223540457 R. communis
	SGN-U313159	Magnesium-chelatase subunit chlI	S. lycopersicum	45497	7	4	3	88	LCMSMS	11493393 N. tabacum
	SGN-U312385	Malate dehydrogenase	S. lycopersicum	67154	4	7	3	299	LCMSMS	83283965 S. tuberosum
	SGN-U314149	mRNA-binding protein	S. lycopersicum	43887	6	3	2	107	LCMSMS	26453355 S. lycopersicum
	SGN-U314190	Oxidoreductase, zinc-binding dehydrogenase family protein	S. lycopersicum	40976	25	11	7	375	LCMSMS	223535342 R. communis
	SGN-U312518	phosphoglycerate kinase	S. lycopersicum	46404	12	4	3	146	LCMSMS	82623391 S. tuberosum
	SGN-U312791	Phosphoribulokinase (PRK)	S. lycopersicum	44595	14	7	5	154	LCMSMS	223541832 R. communis
	SGN-U316449	Photosystem II stability/assembly factor	S. lycopersicum	46030	11	5	4	133	LCMSMS	148251625 Z. mays
	SGN-U313698	Protein disulfide isomerase	S. lycopersicum	39430	15	8	5	221	LCMSMS	77745442 S. tuberosum
	SGN-U315359	Pyruvate dehydrogenase E1 component beta subunit	S. lycopersicum	47044	8	4	3	86	LCMSMS	223548594 R. communis
	SGN-U313048	Reversibly glycosylated polypeptide-1 (RGP1)	S. lycopersicum	40543	6	3	2	112	LCMSMS	77416931 S. tuberosum
	SGN-U312544	Ribulose bisphosphate carboxylase/oxygenase activase	S. lycopersicum	50839	33	21	14	608	LCMSMS	10720247 S. pennellii
	SGN-U313373	Transducin family protein/WD-40 repeat family protein	S. lycopersicum	38787	9	5	3	117	LCMSMS	224054150 P. trichocarpa
19	SGN-U317989	DegP protease	S. lycopersicum	45473	27	14	14	184	PMF	157352480 V. vinifera	0.50
20	SGN-U312544	Ribulose bisphosphate carboxylase/oxygenase activase	S. lycopersicum	50839	20	10	10	138	PMF	10720247 S. pennellii	0.34
21	SGN-U312544	Ribulose bisphosphate carboxylase/oxygenase activase	S. lycopersicum	50839	33	17	17	166	PMF	10720247 S. pennellii	Off
22	SGN-U317989	DegP protease	S. lycopersicum	45473	13	7	5	191	LCMSMS	157352480 V. vinifera	0.26
	SGN-U312385	Malate dehydrogenase	S. lycopersicum	67154	10	10	6	367	LCMSMS	83283965 S. tuberosum
	SGN-U314149	mRNA-binding protein	S. lycopersicum	43887	8	5	3	161	LCMSMS	26453355 S. lycopersicum
	SGN-U314190	Oxidoreductase, zinc-binding dehydrogenase family protein	S. lycopersicum	40976	30	14	9	566	LCMSMS	223535342 R. communis
	SGN-U313698	Protein disulfide isomerase	S. lycopersicum	39430	24	12	8	451	LCMSMS	77745442 S. tuberosum
	SGN-U315359	Pyruvate dehydrogenase E1 component beta subunit	S. lycopersicum	47044	11	6	4	176	LCMSMS	223548594 R. communis
	SGN-U321109	Reversibly glycosylated polypeptide-1	S. lycopersicum	40121	6	4	2	139	LCMSMS	110559491 G. hirsutum
	SGN-U312544	Ribulose bisphosphate carboxylase/oxygenase activase	S. lycopersicum	50839	29	20	12	515	LCMSMS	10720247 S. pennellii
	SGN-U316659	U2 small nuclear ribonucleoprotein A	S. lycopersicum	34053	16	7	4	200	LCMSMS	77416949 S. tuberosum
23	SGN-U314190	Oxidoreductase, zinc-binding dehydrogenase family protein	S. lycopersicum	40976	26	9	9	133	PMF	223535342 R. communis	0.19
24	SGN-U312411	Catalase 2	S. lycopersicum	56470	4	3	2	83	LCMSMS	231687 S. lycopersicum	0.50
	SGN-U313631	Expressed protein	S. lycopersicum	46370	12	5	4	128	LCMSMS	223548502 R. communis
	SGN-U315574	Fructose-bisphosphate aldolase	S. lycopersicum	38186	37	16	10	593	LCMSMS	40457267 G. max
	SGN-U312636	GDSL-motif lipase/hydrolase family protein	S. lycopersicum	40905	8	3	3	118	LCMSMS	225443389 V. vinifera
	SGN-U314312	Glyceraldehyde 3-phosphate dehydrogenase	S. lycopersicum	37879	12	6	5	238	LCMSMS	22094840 S. tuberosum
	SGN-U315486	Isocitrate dehydrogenase	S. lycopersicum	51096	6	2	2	109	LCMSMS	3021506 N. tabacum
	SGN-U312385	Malate dehydrogenase	S. lycopersicum	67154	14	26	10	957	LCMSMS	83283965 S. tuberosum
	SGN-U314149	mRNA-binding protein	S. lycopersicum	43887	26	16	8	508	LCMSMS	26453355 S. lycopersicum
	SGN-U312544	Ribulose bisphosphate carboxylase/oxygenase activase	S. lycopersicum	50839	26	22	12	596	LCMSMS	10720247 S. pennellii
25	SGN-U313631	Expressed protein	S. lycopersicum	46370	34	10	10	130	PMF	223548502 R. communis	0.27
26	SGN-U313664	Aminomethyltransferase	S. lycopersicum	44294	32	12	12	150	PMF	1707878 S. tuberosum	0.20
27	SGN-U313664	Aminomethyltransferase	S. lycopersicum	44294	20	10	10	128	PMF	1707878 S. tuberosum	15.00
28	SGN-U318492	Peptidyl-prolyl cis-trans isomerase	S. lycopersicum	46812	23	6	6	77	PMF	223530297 R. communis	0.27
29	SGN-U312563	60S acidic ribosomal protein P0	S. lycopersicum	34046	10	3	2	222	LCMSMS	78191424 S. tuberosum	0.23
	SGN-U314161	Annexin 2	S. lycopersicum	36177	7	2	2	84	LCMSMS	3928134 C. annuum
	NO SGN	ATP synthase beta subunit	B. americana	35903	37	17	9	416	LCMSMS	159232318 B. americana
	SGN-U315993	Coproporphyrinogen III oxidase	S. lycopersicum	46273	12	4	3	237	LCMSMS	2493810 N. tabacum
	SGN-U315784	Cysteine synthase	S. lycopersicum	36863	22	6	5	269	LCMSMS	12081917 S. tuberosum
	SGN-U315697	Enoyl-(acyl-carrier protein) reductase	S. lycopersicum	47918	10	8	4	205	LCMSMS	193290684 C. annuum
		(NADH), chloroplast
	SGN-U312608	Fructose-bisphosphate aldolase	S. lycopersicum	42915	19	12	5	469	LCMSMS	4827251 N. paniculata
	SGN-U314517	Glutamine synthetase	S. lycopersicum	47510	5	3	2	85	LCMSMS	209529860 S. tuberosum
	SGN-U314311	Glyceraldehyde 3-phosphate dehydrogenase	S. lycopersicum	30105	12	4	3	91	LCMSMS	22094840 S. tuberosum
	SGN-U320831	Malate dehydrogenase	S. lycopersicum	52830	6	5	3	127	LCMSMS	5123836 N. tabacum
	SGN-U313176	Phosphoglycerate kinase	S. lycopersicum	50351	13	7	5	235	LCMSMS	3328122 S. tuberosum
	SGN-U313698	Protein disulfide isomerase	S. lycopersicum	39430	11	4	3	129	LCMSMS	77745442 S. tuberosum
30	SGN-U315784	Cysteine synthase	S. lycopersicum	36863	7	3	2	83	LCMSMS	12081917 S. tuberosum	0.24
	SGN-U342407	Cytochrome f	S. lycopersicum	28920	11	8	7	235	LCMSMS	89280648 S. lycopersicum
	SGN-U314955	Ferredoxin--NADP(+) reductase	S. lycopersicum	40489	19	10	7	331	LCMSMS	119905 P. sativum
	SGN-U313302	Lactoylglutathione lyase	S. lycopersicum	32839	11	4	3	159	LCMSMS	225444485 V. vinifera
	SGN-U313930	Pyridoxine biosynthesis protein	S. lycopersicum	33139	14	7	5	218	LCMSMS	46399269 N. tabacum
	SGN-U312544	Ribulose bisphosphate carboxylase/oxygenase activase	S. lycopersicum	50839	19	12	8	393	LCMSMS	10720247 S. pennellii
31	SGN-U342407	Cytochrome f	S. lycopersicum	28920	32	10	10	170	PMF	89280648 S. lycopersicum	0.22
32	SGN-U342407	Cytochrome f	S. lycopersicum	28920	22	10	6	313	LCMSMS	89280648 S. lycopersicum	22.80
	SGN-U317220	Expressed protein	S. lycopersicum	30669	9	3	2	146	LCMSMS	224137652 P. trichocarpa
	SGN-U313619	GDSL-motif lipase/hydrolase family protein	S. lycopersicum	39945	7	4	2	180	LCMSMS	224123622 P. trichocarpa
	SGN-U312461	Glyceraldehyde 3-phosphate dehydrogenase A	S. lycopersicum	42655	8	4	2	108	LCMSMS	120661 N. tabacum
	SGN-U312944	Glycosyl hydrolase family 17 protein	S. lycopersicum	39719	18	7	4	304	LCMSMS	461979 S. lycopersicum
	SGN-U317036	Leucine-rich repeat family protein	S. lycopersicum	40153	6	4	2	120	LCMSMS	225435514 V. vinifera
	SGN-U318518	Peroxidase	S. lycopersicum	31577	8	3	2	125	LCMSMS	225452562 V. vinifera
	SGN-U315485	Porin	S. lycopersicum	29402	21	11	6	343	LCMSMS	1172556 S. tuberosum
	SGN-U315457	Prohibitin	S. lycopersicum	36512	13	5	4	113	LCMSMS	77416945 S. tuberosum
	SGN-U314192	Protochlorophyllide reductase B	S. lycopersicum	48758	7	3	2	107	LCMSMS	21068895 N. tabacum
	SGN-U313625	Ribosomal protein L1	S. lycopersicum	47224	15	12	6	516	LCMSMS	224055100 P. trichocarpa
	SGN-U344009	Ribulose-1,5-bisphosphate carboxylase/oxygenase large subunit	S. lycopersicum	28408	13	7	3	182	LCMSMS	92087012 S. lycopersicum
	SGN-U313949	Short-chain dehydrogenase/reductase (SDR) family protein	S. lycopersicum	36399	9	4	3	126	LCMSMS	223547588 R. communis
33	SGN-U315027	Porin	S. tuberosum	31304	35	9	9	106	PMF	1172555 S. tuberosum	30.30
34	SGN-U313287	Inorganic pyrophosphatase family protein	S. lycopersicum	33027	7	3	2	105	LCMSMS	223542489 R. communis	4.75
	SGN-U321330	lactoylglutathione lyase	S. lycopersicum	43876	7	3	2	78	LCMSMS	223544244 R. communis
	SGN-U333518	Malate dehydrogenase	S. lycopersicum	42951	7	2	2	56	LCMSMS	83283965 S. tuberosum
	SGN-U312532	Oxygen-evolving enhancer protein 1	S. lycopersicum	40265	22	10	7	328	LCMSMS	12644171 S. lycopersicum
	SGN-U316290	Ran-binding protein 1	S. lycopersicum	25000	40	14	7	656	LCMSMS	14091665 S. lycopersicum
	SGN-U312660	Thiazole biosynthetic enzyme	S. lycopersicum	37506	11	3	3	107	LCMSMS	30013665 N. tabacum
35	SGN-U312532	Oxygen-evolving enhancer protein 1	S. lycopersicum	40469	29	8	8	113	PMF	12644171 S. lycopersicum	0.39
36	SGN-U312532	Oxygen-evolving enhancer protein 1	S. lycopersicum	40469	34	6	6	69	PMF	12644171 S. lycopersicum	4.74
37	SGN-U312532	Oxygen-evolving enhancer protein 1	S. lycopersicum	40469	47	10	10	133	PMF	12644171 S. lycopersicum	4.41
38	SGN-U316834	Chloroplast-specific ribosomal protein	S. lycopersicum	34889	24	7	7	66	PMF	51457950 S. lycopersicum	0.33
39	SGN-U318707	Expressed protein	S. lycopersicum	36868	12	5	3	196	LCMSMS	223529439 R. communis	0.26
	SGN-U315989	Remorin 1	S. lycopersicum	23121	46	12	7	325	LCMSMS	4731573 S. lycopersicum
	SGN-U312544	Ribulose bisphosphate carboxylase/oxygenase activase	S. lycopersicum	50839	21	13	9	308	LCMSMS	10720247 S. pennellii
40	SGN-U318827	Protein binding protein	S. lycopersicum	30620	50	17	17	194	PMF	223537325 R. communis	0.24
41	SGN-U312531	Oxygen-evolving enhancer protein 1	S. lycopersicum	38933	34	7	7	99	PMF	131385 S. tuberosum	Off
42	SGN-U314515	ATP synthase	S. lycopersicum	32889	34	17	10	380	LCMSMS	225438529 V. vinifera	Off
43	SGN-U315855	20S proteasome alpha subunit A2	S. lycopersicum	27318	34	9	9	98	PMF	12229948 N. tabacum	0.24
44	SGN-U312988	Triosephosphate isomerase	S. lycopersicum	26953	42	8	8	114	PMF	77745458 S. tuberosum	0.29
45	SGN-U312444	20S proteasome alpha subunit D2	S. lycopersicum	46747	9	8	4	252	LCMSMS	77999287 S. tuberosum	4.56
	SGN-U313920	Adenylate kinase	S. lycopersicum	30905	14	3	3	103	LCMSMS	224121954 P. trichocarpa
	SGN-U316711	Auxin-responsive family protein	S. lycopersicum	23672	10	4	2	150	LCMSMS	147784780 V. vinifera
	SGN-U316689	Bacterial transferase hexapeptide repeat-containing protein	S. lycopersicum	45826	9	5	3	156	LCMSMS	224066191 P. trichocarpa
	SGN-U318707	Expressed protein	S. lycopersicum	36868	17	8	4	251	LCMSMS	223529439 R. communis
	SGN-U312385	Malate dehydrogenase	S. lycopersicum	42924	8	6	3	159	LCMSMS	83283965 S. tuberosum
	SGN-U315027	Porin	S. lycopersicum	31304	9	3	2	123	LCMSMS	1172555 S. tuberosum
	SGN-U317521	PspA/IM30 family protein	S. lycopersicum	41772	36	16	10	598	LCMSMS	225430912 V. vinifera
	SGN-U315989	Remorin 1	S. lycopersicum	23121	35	14	7	415	LCMSMS	4731573 S. lycpersicum
46	SGN-U314515	ATP synthase	S. lycopersicum	32899	51	38	18	1028	LCMSMS	225438529 V. vinifera	4.83
47	SGN-U316302	20S proteasome beta subunit G1	S. lycopersicum	31600	13	7	2	361	LCMSMS	225435249 V. vinifera	10.50
	SGN-U321134	Allergen V5	S. lycopersicum	19650	15	2	2	91	LCMSMS	2500717 S. tuberosum
	NO SGN	ATP synthase CF1 beta chain	S. lycopersicum	53491	10	8	4	227	LCMSMS	89280642 S. lycopersicum
	SGN-U312411	Catalase 2	S. lycopersicum	56470	4	3	2	132	LCMSMS	231687 S. lycopersicum
	SGN-U315784	Cysteine synthase	S. lycopersicum	36863	16	6	4	227	LCMSMS	12081917 S. tuberosum
	SGN-U312802	Glyceraldehyde-3-phosphate dehydrogenase B	S. lycopersicum	47969	17	10	6	307	LCMSMS	147795191 V. vinifera
	SGN-U315084	Glycine hydroxymethyltransferase	S. lycopersicum	58481	11	8	5	286	LCMSMS	1707998 S. tuberosum
	SGN-U317763	L-ascorbate peroxidase	S. lycopersicum	44179	18	11	7	401	LCMSMS	11387206 S. lycopersicum
	SGN-U333518	Malate dehydrogenase	S. lycopersicum	42951	11	8	4	227	LCMSMS	83283965 S. tuberosum
	NO SGN	Nuclear located protein	D. carota	18829	10	4	2	168	LCMSMS	297891 D. carota
	SGN-U339135	Proteinase inhibitor type-2	S. lycopersicum	14206	18	4	2	111	LCMSMS	3913935 S. lycopersicum
	SGN-U313625	Ribosomal protein L1	S. lycopersicum	47224	7	3	2	223	LCMSMS	224055100 P. trichocarpa
	SGN-U312502	Ribosomal protein L5	S. lycopersicum	34095	7	3	2	86	LCMSMS	198400335 C. sinensis
	SGN-U319456	Ribosome recycling factor	S. lycopersicum	40518	26	15	9	607	LCMSMS	225437014 V. vinifera
	SGN-U333650	Ribulose bisphosphate carboxylase/oxygenase activase	S. lycopersicum	33462	11	3	2	121	LCMSMS	10720247 S. pennellii
	SGN-U344009	Ribulose-1,5-bisphosphate carboxylase/oxygenase large subunit	S. lycopersicum	28408	13	7	3	200	LCMSMS	92087012 S. lycopersicum
	SGN-U318389	SGS domain-containing protein	S. lycopersicum	24837	13	4	2	235	LCMSMS	223541099 R. communis
48	SGN-U312913	40S ribosomal protein S5	S. lycopersicum	24679	18	6	4	199	LCMSMS	40748265 C. annuum	67.80
	SGN-U330351	Arginine biosynthesis protein ArgJ family	S. lycopersicum	27030	7	3	2	86	LCMSMS	225439739 V. vinifera
	SGN-U315003	ATP synthase delta chain	S. lycopersicum	30090	18	6	4	188	LCMSMS	22096334 A. thaliana
	SGN-U312323	Osmotin-like protein	S. lycopersicum	23873	20	5	3	221	LCMSMS	21542444 A. thaliana
	SGN-U339135	Proteinase inhibitor type-2	S. lycopersicum	14206	18	4	2	126	LCMSMS	3913935 S. lycopersicum
	SGN-U312502	Ribosomal protein L5	S. lycopersicum	34095	11	5	3	109	LCMSMS	198400335 C. sinensis
	SGN-U344009	Ribulose-1,5-bisphosphate carboxylase/oxygenase large subunit	S. lycopersicum	28408	13	5	3	127	LCMSMS	92087012 S. lycopersicum
	SGN-U317827	Zinc finger-containing glycine-rich RNA-binding protein	S. lycopersicum	35859	10	5	3	164	LCMSMS	223536978 R. communis
49	SGN-U312988	Triosephosphate isomerase	S. lycopersicum	26953	45	9	9	156	PMF	77745458 S. tuberosum	0.50
50	SGN-U315344	20 kDa chaperonin	S. lycopersicum	26642	61	29	12	920	LCMSMS	7331143 S. lycopersicum	2.34
51	SGN-U315344	20 kDa chaperonin	S. lycopersicum	26642	28	7	7	82	PMF	7331143 S. lycopersicum	2.26
52	SGN-U335105	20 kDa chaperonin	S. lycopersicum	24462	17	7	3	280	LCMSMS	12643263 A. thaliana	0.44
	SGN-U313719	Dehydroascorbate reductase	S. lycopersicum	33244	7	2	2	79	LCMSMS	66475038 S. lycopersicum
	SGN-U322481	Expressed protein	S. lycopersicum	21822	10	4	2	103	LCMSMS	224069168 P. trichocarpa
	SGN-U325199	Inorganic pyrophosphatase	S. lycopersicum	22443	8	3	2	65	LCMSMS	2500047 S. tuberosum
	SGN-U315733	NADH-ubiquinone oxidoreductase	S. lycopersicum	44008	17	12	7	300	LCMSMS	225444776 V. vinifera
	SGN-U320805	Ras-related GTP-binding protein	S. lycopersicum	24275	8	3	2	93	LCMSMS	3024504 N. tabacum
	SGN-U318899	SOUL heme-binding family protein	S. lycopersicum	25688	10	3	2	131	LCMSMS	223530357 R. communis
	SGN-U312988	Triosephosphate isomerase	S. lycopersicum	26953	15	6	3	262	LCMSMS	77745458 S. tuberosum
53	SGN-U313729	Triosephosphate isomerase	S. lycopersicum	35043	28	10	10	157	PMF	1351271 S. oleracea	0.46
54	SGN-U313565	29 kDa ribonucleoprotein	S. lycopersicum	19244	13	3	2	122	LCMSMS	17432522 S. tuberosum	0.27
	SGN-U319329	Apolipoprotein D	S. lycopersicum	37310	12	7	5	175	LCMSMS	77744913 S. tuberosum
	SGN-U319750	Biotin/lipoyl attachment domain-containing protein	S. lycopersicum	22188	13	4	2	121	LCMSMS	224058691 P. trichocarpa
	SGN-U313542	DREPP plasma membrane polypeptide family protein	S. lycopersicum	21860	53	21	12	672	LCMSMS	1592812 N. tabacum
	SGN-U312392	Elongation factor Tu	S. lycopersicum	85580	4	7	3	134	LCMSMS	68566313 N. sylvestris
	SGN-U312586	L-ascorbate peroxidase 1	S. lycopersicum	33044	16	6	4	237	LCMSMS	73543248 S. lycopersicum
	SGN-U315613	Nascent polypeptide-associated complex (NAC) domain-containing protein	S. lycopersicum	60209	8	3	3	143	LCMSMS	225455197 V. vinifera
	SGN-U333637	Oxygen-evolving enhancer protein 1	S. lycopersicum	27738	15	7	4	136	LCMSMS	12644171 S. lycopersicum
	SGN-U319404	Plastid-lipid associated protein PAP	S. lycopersicum	27408	14	4	3	129	LCMSMS	38679319 S. lycopersicum
	SGN-U315528	Ribose 5-phosphate isomerase	S. lycopersicum	38022	20	7	5	250	LCMSMS	225451299 V. vinifera
	SGN-U312544	Ribulose bisphosphate carboxylase/oxygenase activase	S. lycopersicum	50839	24	22	12	605	LCMSMS	10720247 S. pennellii
	SGN-U322088	tRNA-binding region domain-containing protein	S. lycopersicum	31131	16	7	4	197	LCMSMS	224117654 P. trichocarpa
55	SGN-U319404	Plastid-lipid associated protein PAP	S. lycopersicum	27408	33	7	7	125	PMF	38679319 S. lycopersicum	0.23
56	SGN-U313566	29 kDa ribonucleoprotein	S. lycopersicum	39065	29	7	7	95	PMF	1350821 N. plumbaginifolia	0.35
57	SGN-U313566	29 kDa ribonucleoprotein	S. lycopersicum	39065	8	6	2	149	LCMSMS	1350821 N. plumbaginifolia	0.27
	SGN-U312863	Ankyrin repeat family protein	S. lycopersicum	37125	8	2	2	86	LCMSMS	13310811 N. tabacum
	SGN-U313369	Cytochrome b5 domain-containing protein	S. lycopersicum	23910	19	5	3	114	LCMSMS	224134737 P. trichocarpa
	SGN-U314068	Nascent polypeptide associated complex alpha chain protein	S. lycopersicum	23224	48	11	7	487	LCMSMS	170773910 S. chacoense
58	SGN-U318998	RNA recognition motif (RRM)-containing protein	S. lycopersicum	36996	25	5	5	70	PMF	118485672 P. trichocarpa	0.48
59	SGN-U312544	Ribulose bisphosphate carboxylase/oxygenase activase	S. lycopersicum	50839	23	11	11	152	PMF	10720247 S. pennellii	4.39
60	SGN-U312531	Oxygen-evolving enhancer protein 1	S. lycopersicum	38933	18	7	4	204	LCMSMS	131385 S. tuberosum	0.11
	SGN-U312572	Oxygen-evolving enhancer protein 2	S. lycopersicum	27707	14	6	3	191	LCMSMS	266856 S. lycopersicum
	SGN-U312672	Vacuolar ATP synthase subunit B	S. lycopersicum	54182	13	8	5	150	LCMSMS	26986106 M. crystallinum
61	SGN-U312572	Oxygen-evolving enhancer protein 2	S. lycopersicum	27707	44	10	10	151	PMF	266856 S. lycopersicum	4.25
62	SGN-U312572	Oxygen-evolving enhancer protein 2	S. lycopersicum	27707	35	7	7	110	PMF	266856 S. lycopersicum	4.33
63	SGN-U314864	Bet v I allergen family protein	S. lycopersicum	16764	49	8	6	131	LCMSMS	860903 C. annuum	0.09
	SGN-U313349	Glycine-rich RNA-binding protein (GRP7)	S. lycopersicum	16087	68	12	8	494	LCMSMS	1934994 S. commersonii
	SGN-U315589	P II nitrogen sensing protein (GLB I)	S. lycopersicum	26592	27	8	5	179	LCMSMS	38231570 S. lycopersicum
	SGN-U314405	Superoxide dismutase (Cu-Zn)	S. lycopersicum	17227	19	7	3	243	LCMSMS	3334337 S. lycopersicum
64	SGN-U313057	Thioredoxin peroxidase 1	S. lycopersicum	17540	29	6	6	105	PMF	30841938 S. lycopersicum	0.19
65	SGN-U312572	Oxygen-evolving enhancer protein 2	S. lycopersicum	27707	39	8	8	135	PMF	266856 S. lycopersicum	0.08
66	SGN-U312380	Ferredoxin	S. lycopersicum	15394	6	3	2	91	LCMSMS	119975 A. thaliana	4.57
67	SGN-U314933	Nodulin-related protein	S. lycopersicum	15847	89	32	14	1282	LCMSMS	7489327 H. annuus	8.59
68	SGN-U312394	Copper homeostasis factor	S. lycopersicum	12189	29	6	3	195	LCMSMS	3168840 A. thaliana	0.35
	SGN-U314933	Nodulin-related	S. lycopersicum	15847	39	9	5	363	LCMSMS	7489327 H. annuus
	SGN-U314548	Peptidyl-prolyl cis-trans isomerase	S. lycopersicum	17899	12	3	2	97	LCMSMS	118103 S. lycopersicum
	SGN-U338585	Translationally controlled tumor family protein	S. lycopersicum	15932	32	11	5	227	LCMSMS	4193388 H. brasiliensis
69	SGN-U315344	20 kDa chaperonin	S. lycopersicum	26642	11	3	2	122	LCMSMS	7331143 S. lycopersicum	0.26
	SGN-U341836	Expressed protein	S. lycopersicum	41778	23	19	9	491	LCMSMS	225434092 V. vinifera
	SGN-U317893	Glutathione peroxidase	S. lycopersicum	21833	17	6	4	167	LCMSMS	224058527 P. trichocarpa
	SGN-U318805	Peptidyl-prolyl cis-trans isomerase	S. lycopersicum	27493	15	8	4	218	LCMSMS	217072022 M. truncatula
	SGN-U316590	Thylakoid lumenal protein-related	S. lycopersicum	28708	27	16	9	597	LCMSMS	225426938 V. vinifera
70	SGN-U312858	Cytochrome B6-F complex iron-sulfur subunit, chloroplast	S. lycopersicum	24315	18	5	3	209	LCMSMS	68566175 S. tuberosum	4.16
	SGN-U313077	Eukaryotic translation initiation factor 5A-1	S. lycopersicum	20539	22	5	3	167	LCMSMS	20138705 S. lycopersicum
	SGN-U318805	Peptidyl-prolyl cis-trans isomerase	S. lycopersicum	27493	22	9	5	281	LCMSMS	217072022 M. truncatula
	SGN-U334367	Photosystem I reaction center subunit IV	S. lycopersicum	14731	26	4	2	164	LCMSMS	2499966 N. sylvestris
71	SGN-U346394	Bet v I allergen family protein	S. lycopersicum	21758	11	4	3	73	LCMSMS	13172242 P. persica	0.32
	SGN-U314065	Eukaryotic translation initiation factor 5A-1	S. lycopersicum	17361	26	4	3	192	LCMSMS	20138706 S. lycopersicum
	SGN-U313020	Glycine-rich RNA-binding protein	S. lycopersicum	24629	30	4	3	127	LCMSMS	799015 S. tuberosum
	SGN-U314548	Peptidyl-prolyl cis-trans isomerase	S. lycopersicum	17899	29	5	5	162	LCMSMS	118103 S. lycopersicum
	SGN-U313447	Photosystem I reaction center subunit IV, chloroplast	S. lycopersicum	14722	26	4	2	182	LCMSMS	2499966 N. sylvestris
72	SGN-U334768	Eukaryotic translation initiation factor 5A-1	S. lycopersicum	8415	23	3	2	71	LCMSMS	20138796 A. thaliana	0.46
	SGN-U323364	Expressed protein	S. lycopersicum	26943	12	3	3	75	LCMSMS	21594358 A. thaliana
	SGN-U334367	Photosystem I reaction center subunit IV	S. lycopersicum	14731	25	4	2	175	LCMSMS	2499966 N. sylvestris
73	SGN-U312871	Photosystem II oxygen-evolving complex protein 3	S. lycopersicum	24557	36	10	10	147	PMF	51457944 S. lycopersicum	14.40
74	SGN-U312380	Ferredoxin	S. lycopersicum	15394	10	4	1	100	LCMSMS	119975 A. thaliana	0.17
75	SGN-U313661	60s acidic ribosomal protein P2	S. lycopersicum	15443	46	16	7	593	LCMSMS	157358051 V. vinifera	2.26
76	SGN-U313020	Glycine-rich RNA-binding protein	S. lycopersicum	24629	14	4	2	147	LCMSMS	799015 S. tuberosum	0.36
	SGN-U338924	Lipid-associated family protein	S. lycopersicum	20833	10	4	2	161	LCMSMS	51457948 L. esculentum
77	NO SGN	Glycine-rich RNA-binding protein	D. carota	15765	43	8	8	119	PMF	544426 D. carota	0.33
78	SGN-U312572	Oxygen-evolving enhancer protein 2	S. lycopersicum	27707	53	11	11	111	PMF	266856 S. lycopersicum	0.32
79	SGN-U312978	Nucleoside diphosphate kinase 1 (NDK1)	S. lycopersicum	18622	38	7	7	131	PMF	73808794 S. chacoense	0.49
80	SGN-U313515	60S ribosomal protein L22-2 (RPL22B)	S. lycopersicum	15525	17	3	2	107	LCMSMS	168014447 P. patens	9.13
	SGN-U312803	Glyceraldehyde-3-phosphate dehydrogenase B	S. lycopersicum	32105	9	4	2	238	LCMSMS	217073898 M. truncatula
	SGN-U312978	Nucleoside diphosphate kinase 1 (NDK1)	S. lycopersicum	18622	17	3	2	121	LCMSMS	73808794 S. chacoense
	SGN-U314548	Peptidyl-prolyl cis-trans isomerase	S. lycopersicum	17899	20	7	3	182	LCMSMS	118103 S. lycopersicum
	SGN-U312640	Photosystem I reaction center subunit II	S. lycopersicum	22904	8	2	2	85	LCMSMS	131166 S. lycopersicum
	SGN-U319106	Photosystem II family protein	S. lycopersicum	20487	15	8	3	232	LCMSMS	157349026 V. vinifera
	SGN-U319130	Ribosomal protein L31 family protein	S. lycopersicum	13322	24	5	3	178	LCMSMS	157355612 V. vinifera
	SGN-U335565	Transcription regulator NOT2/NOT3/NOT5 family protein	S. lycopersicum	36993	6	2	2	68	LCMSMS	223535226 R. communis
	SGN-U313404	Ubiquinol-cytochrome C reductase complex 14 kDa protein	S. lycopersicum	14491	18	4	3	117	LCMSMS	1351357 S. tuberosum
81	SGN-U320011	Alpha-xylosidase	S. lycopersicum	32633	8	4	2	113	LCMSMS	8919178 S. tuberosum	3.07
	SGN-U315840	Expressed protein	S. lycopersicum	11170	26	4	2	140	LCMSMS	225434658 V. vinifera
	SGN-U317523	Glutaredoxin	S. lycopersicum	11199	53	6	5	252	LCMSMS	156891145 S. tuberosum
	SGN-U314548	Peptidyl-prolyl cis-trans isomerase	S. lycopersicum	17899	20	7	4	226	LCMSMS	118103 S. lycopersicum
	SGN-U313176	Phosphoglycerate kinase	S. lycopersicum	50351	10	5	4	146	LCMSMS	3328122 S. tuberosum
	SGN-U313179	Photosystem I reaction center subunit PSI-N, chloroplast	S. lycopersicum	17225	27	8	5	161	LCMSMS	223534030 R. communis
	SGN-U317533	Translation initiation factor IF-1	S. lycopersicum	17393	10	4	2	227	LCMSMS	75332321 S. lycopersicum
82	SGN-U313788	ATP synthase family	S. lycopersicum	25199	34	16	8	448	LCMSMS	461595 S. oleracea	7.40
	SGN-U320503	Chloroplast thylakoid lumen protein	S. lycopersicum	16508	30	6	2	204	LCMSMS	225445561 V. vinifera
	SGN-U333637	Oxygen-evolving enhancer protein 1	S. lycopersicum	27738	11	4	2	129	LCMSMS	12644171 S. lycopersicum
	SGN-U320197	Thylakoid lumenal 17.4 kDa protein	S. lycopersicum	25129	36	17	10	549	LCMSMS	38503418 A. thaliana
	SGN-U338585	Translationally controlled tumor family protein	S. lycopersicum	15932	21	5	3	95	LCMSMS	4193388 H. brasiliensis
83	SGN-U333637	Oxygen-evolving enhancer protein 1	S. lycopersicum	27738	14	9	5	220	LCMSMS	12644171 S. lycopersicum	Off
84	SGN-U320503	Chloroplast thylakoid lumen protein	S. lycopersicum	16508	7	2	2	60	LCMSMS	225445561 V. vinifera	0.15
	SGN-U313020	Glycine-rich RNA-binding protein	S. lycopersicum	24629	20	4	3	140	LCMSMS	799015 S. tuberosum
	SGN-U319106	Photosystem II family protein	S. lycopersicum	20487	11	3	1	165	LCMSMS	157349026 V. vinifera
	SGN-U314723	Ribulose bisphosphate carboxylase small chain 1A	S. lycopersicum	16634	20	5	3	123	LCMSMS	27735223 A. thaliana
	SGN-U344009	Ribulose-1,5-bisphosphate carboxylase/oxygenase large subunit	S. lycopersicum	28408	8	4	2	94	LCMSMS	92087012 S. lycopersicum
85	SGN-U312690	Plastocyanin	S. lycopersicum	16982	28	6	2	282	LCMSMS	130271 S. lycopersicum	0.18
86	SGN-U314704	Ribulose bisphosphate carboxylase small chain 1	S. lycopersicum	20522	23	5	5	87	PMF	132079 S. lycopersicum	Off
87	SGN-U316338	Chloroplast chaperonin 10	S. lycopersicum	16162	45	14	6	553	LCMSMS	225453275 V. vinifera	0.14
